# Supplementary material for: Genomic Feature Analysis of Betacoronavirus Provides Insights Into SARS and COVID-19 Pandemics
Source: Front Microbiol. 2021 Mar 17;12:614494. doi: 10.3389/fmicb.2021.614494 (PMC8010690; doi:10.3389/fmicb.2021.614494)
Supplement: Supplementary file 1 [file Data_Sheet_1.ZIP]

Archive with 1 entries (1 files):
- s1.txt
