# Supplementary material for: Genomic Feature Analysis of Betacoronavirus Provides Insights Into SARS and COVID-19 Pandemics
Source: Front Microbiol. 2021 Mar 17;12:614494. doi: 10.3389/fmicb.2021.614494 (PMC8010690; doi:10.3389/fmicb.2021.614494)
Supplement: Supplementary file 1 [file Data_Sheet_1.ZIP › s1.txt]

#Please use Notepad++ to display these sequences.
#Two betacoronavirus strains RmYN01 and RmYN02 (GISAID: EPI_ISL_412976 and EPI_ISL_412977) were reassembled.
#H1-H5 are haploid contigs of RmYN01 and the start and end positions referred to EPI_ISL_412976.

#complete genomes of RmYN01 and RmYN02 
>EPI_ISL_412976 	ATATTAGGTTTTTACCTACCCAGGAAAAGCCAACCAACCCTCGATCTCTTGTAGATCTGTTCTCTAAACGAACTTTAAAATCTGTGTAGCTGTCGCTCGGCTGCATGCCTAGTGCACCTACGCAGTATAAACAATAATAAACTTTACTGTCGTTGACAAGAAACGAGTAACTCGTCCCTCTTCTGCAGACTGCTTACGGTTTCGTCCGTGTTGCAGTCGATCATCAGCATACCTAGGTTTCGTCCGGGTGTGACCGAAAGGTAAGATGGAGAGCCTTGTTCTTGGAATCAACGAGAAAACACACGTCCAACTCAGTTTGCCTGTTCTTCAGGTTAGAGACGTGCTAGTACGTGGCTTCGGGGACTCTGTGGAAGAGGCCCTATCGGAGGCACGTGAACATCTTAAAAGTGGCACTTGTGGCATAGTAGAGCTGGAAAAAGGCGTATTGCCTCAGCTTGAACAGCCCTATGTGTTCATTAAACGATCTGACGCCCAGGGCACTGGTCATGGCCACAAGGTCTGTGAGCTAGTTGCTGAATTGGATGGCGTTCAGTTCGGTCGTAGCGGTATAACACTGGGAGTACTCGTGCCACACGTTGGCGAGACCCCAATTGCATACCGCACTGTTCTTCTTCGTAAGAATGGTAATAAGGGAGCCGGTGGCCATAGCTTTGGCATCGATCTAAAGTCATATGACTTAGGTGACGAGCTTGGCACTGATCCCATTGAAGATTATGAACAAAACTGGAACACTAAACATGGCAGTGGTGCCCTTCGTGAACTCACTCGTGAGCTCAATGGAGGAGTAGTTACTCGCTATGTCGACAACAATTTCTGTGGCCCAGATGGCTACCCCCTTGAATGCATTAAAGACCTTCTCGCTCGTGCGGGCAAGTCAATGTGCACTCTTTCTGAACAACTTGATTTTATCGAGTCGAAGAGAGGTGTCTACTGCTGTCGTGAACATGAGCATGAAATTGCTTGGTTTACCGAACGCTCTGAAAAGAGCTATGAGCACCAGACACCCTTCGAGATCAAGAGTGCCAAGAAATTTGACACTTTCAAAGGGGAATGCCCAAAGTTTGTATTTCCTCTCAATTCTAGAGTCAAAGTCATTCAACCACGTGTTGAAAAGAAAAAGACTGAAGGTTTCATGGGGCGTATACGCTCTGTGTACCCTGTTGCATCCCCTGGGGATTGTAACGATATGCACTTGTCTACCTTGATGAAATGTAATCATTGTGATGAAGTTTCATGGCAGACGTGCGACTTTCTCAAAGCCACTTGTGAACAATGTGGCACTGAAAACTTAGTCTGTGAAGGACCCACTACATGTGGATACCTACCTACTAATGCTGTACTTAAAATGCCTTGTCCTGCTTGTCAAGATCCAGAGATTGGACCTGAGCATAGTGTTGCAGACTATCACAACCACTCAAACATTGAAACTCGACTCCGCAAGGGAGGTAGGACTAAATGTTTTGGTGGGTGTGTGTTTGCCTACGTTGGCTGCTATAACAAGCGTGCCTACTGGGTTCCTCGTGCTAGTGCCGATATTGGTGCAAACCATACTGGCATTACTGGAGACAATGTGGAGACTTTAAATGAAGATCTCCTGGAGATACTGCATCGTGAACGTGTTAATGTTAACATTGTTGGCGATTTTCAGTTGAATGAAGAGGTTGCTATTATTCTAGCATCTTTCTCTGCTTCTACTAGTGCCTTTATTGACACTGTAAAGGGCCTTGACTACAAGACCTTCAAAGCCATTGTTGAATCCTGTGGAAACTACAAAGTTACCAAAGGAAAACCTGTCCAAGGAGCTTGGAACATTGGCCAGCAAAAATCTATTTTGACACCGCTGTGTGGTTTTCCATCACAGGCTGCCAGTGTCATTAGATCAATCTTTTCTCGCACACTCGATGCAGCAAATCATTCAATACCAGACTTGCAAAAAGCAGCTGTTACCATTCTTGATGGTATTTCAGAACATTCATTGCGCCTTATTGATGCCATGACTTATACTTCAGATCTGCTTACCAACAGTGTCATTGTTATGGCATATGTTACTGGCGGACTTGTACAGCAGGTGTCTCAGTGGTTGTTTAACCTTGTAGGCTCTGCTGCTGAGAAGCTGCGACCTGTGTTTGCATGGGTTGAGTCTAGACTTAGTGATGGAATTGAATTTCTCAAAGATGCTTGGGAGATTCTCAAATTCTTGATCAGGGGTGTATTTGACATTGTTAAAGGCCAAATACAGGTCACTTCAGATAATATCAAGGAGTGTGTAAAAAGCTTTATTGATGTTATTAATAAGGCACTCGAAATGTGCATTGACTATGTCACCGTCGCTGGCACAAAGTTGCGATCACTCAACTTAGGTGAGATCTTCATTGCTCAAAGCAAGGGACTCTACCGCCAGTGCATTCGTGGTAAAGAGCAGCTGCAATTACTCATGCCACTTAAGGCACCTAAAGACGTCACCTTCCTTGAGGGTGATGTACATGATACTGTGCTTACCTCTGAAGAGGTTGTTCTTAAGAATGGTGAACTCGAGGCGCTCGAGACTCCAGTTGATAGCTTCACCAATGGGGCTGTCGTAGGCACACCTGTGTGCATAAATGGACTCATGCTCTTAGAACTAAAAGACAAGGAGCAATATTGCGCTTTGTCTCCGGGATTGTTAGCAACAAACAATGTCTTCTGTCTTAAGGGAGGTGCACCTATTAAGGGTGTAACTTTTGGAGAGGACACTGTTGTTGAAGTCCAGGGCTATAAGAATGTGAAAATTACATTCGAGCTTGATGAGCGTGTAGACAAGGTGCTTAATGAGAAGTGCTCTGTTTACACTGTGGAGTCAGGTACAGAAGTGTCTGAATTTGCATGTGTTGTGGCGGAGTCTGTTGTGAAAACATTACAACCTGTCTCTGATCTACTTACCAATATGGGTATTGATCTAGATGAGTGGAGTGTAGCTACATTCTACTTATTTGATGATGCTGGTGAAGAAAACCTTTCATCACGTATGTATTGCTCCTTCTACCCTCCGGATGAGGAAGAAGATGATGATGCAGAGTGTGAGGAGGAAGAAATTGCTGACGAGACCTGTGAACATGAGTATGGTACAGAGGATGATTATCAAGGTCTTCCTCTGGAATTTGGTTCCTCAACTGAAACAGTTCAAGTAGAGGAAGAAGAAGAGGAGGACTGGCTGGATGACACTAATGAGCAATCAGAGGTTGAACTAGAACCAGAACCTACACCTGAAGAACCAGTTAATCAGTTTACTGGTTATTTAAAACTTACGGACAATGTTGCCATTAAGTGTGTGGACATCGTTAAGGAGGCACAAAATGCTAATCCTACGGTGATTGTAAATGCTGCTAACATACACCTGAAACATGGTGGTGGTGTAGCAGGTGCACTCAACAAGGCTACTAATGGTGCCATGCAGAAGGAGAGTGACGATTACATCAAGCAGAATGGTCCTCTTAGAGTAGGAGGTTCGTGTTTGCTGTCTGGACACAACCTTGCTAATAAATGCCTGCATGTTGTTGGACCTAACCTAAATGCAGGTGAGGATATCCAACTCCTTAAGGCGGCTTATGAGAACTTTAACTCACAGGAAACTTTACTTGCACCATTGCTGTCAGCTGGCATATTTGGTGCTAAACCACTTGATTCTTTAAAAGTGTGCGTGCAAACAGTTCGCACTCATGTTTATATTGCAGTCAATGATCAGAAGCTTTATGATCAGGTTGTTATGGACTATCTTGATAGTCTGAAGCCTACAGTGGAAACACCTAAGGAGGAGCAACCAAAAATAGAGGATTCTAACGTAAAGGAAGAACCTACTACTCAGAAACCTGTTGATGTAAAACCTAAAATTAAGGCTTGCATCGAAGAGGTCACTACAACACTGGAAGAGACTAAGTTTCTTACCAATAAGTTGCTTCTTTTTGCTGATATCAGCGGTAAACTTTACCAAGATTCTCAGAATATGCTTAGAGGTGAGGACGTGTCTTTCCTTGAGAGAGATGCGCCTTACATGGTAGGTGATGTTATCAATAGTGGTGATATTACCTGCGTTGTAATACCTTCTAAGAAGGCTGGTGGTACTACAGAAATGCTTGCAAGAGCATTGAAGAAAGTGCCAGTTGATGAGTATATAACCACATACCCTGGACAAGGATGTGCTGGTTATACACTTGAGGAAGCTAAGACTGCTCTTAAGAAATGCAAATCTGCATTTTACGTGTTACCTTCAGAATCACCTAATGCTAAGGAAGAGATTCTAGGAACCGTATCTTGGAATTTGAGAGAAATGCTTGCTCACGCTGAAGAGACAAGAAAATTAATGCCTATCTGCATGGATGTCAGAGCCATAATGGCCACCATCCAACGCAAGTACAAAGGAATTAAAATTCAAGAAGGCATCGTTGACTATGGTGTCCGATTCTTCTTTTATACTAGTAAAGAGCCTGTAGCTTCTATTATTACGAAGCTGAACTCTCTAAATGAGCCACTTGTCACAATGCCAATTGGTTATGTGACACATGGTTTTAATCTTGAAGAGGCTGCGCGCTGTATGCGTTCTCTTAAAGCTCCTGCCGTAGTGTCAGTATCATCACCAGATGCTGTTACTACATATAATGGATACCTCACTTCGTCATCAAAGACATCTGAGGAGCACTTTGTGGAAACAGTTTCTTTGGCTGGCTCTTACAGAGATTGGTCCTATTCAGGACAGCGTACAGAGTTAGGTGTTGAATTTCTTAAGCGTGGTGACAAAATTGTGTACCACACTTTGGAGAGCCCCGTCAAGTTCCATCTTGACGGTGAGGTTCTTCCACTTGACAAATTAAAGAGTCTCTTATCCCTACGGGAGGTTAAGACTATAAAAGTGTTCACAACTGTGGACAATACTAATCTCCACACACATCTTGTGGATATGTCTATGACATATGGACAGCAGTTTGGTCCAACATATTTGGATGGTGCTGATGTTACAAAAATTAAACCTCATGTAAATCATGAGGGTAAGACTTTCTTTGTATTACCTAGTGATGACACACTACGTAGTGAAGCTTTTGAGTACTACCACGCTCTTGATGAGAGTTTCCTTGGTAGATACATGTCTGCTTTAAACCACACAAAGAAATGGAAATTCCCTCAAGTTGGTGGTTTGACTTCCATTAAGTGGGCTGATAACAATTGTTATTTGTCTAGTGTTTTATTAGCACTTCAACAAATTGAAGTTAAATTTAATGCCCCAGCACTACAAGAAGCTTACTATAGAGCTCGTGCTGGTGATGCTGCTAATTTTTGTGCACTTATACTCGCTTACAGTAATAAAACTGTTGGCGAGCTGGGTGATGTCAGAGAAACTATGGCCCATCTTTTACAGCATGCTAATTTGGAATCTGCAAAGCGAGTTCTTAATGTGGTGTGTAAACATTGCGGCCAGAAAACTACTACCTTAACGGGTGTAGAGGCTGTGATGTACATGGGTACTCTGTCTTATGATAATCTTAAGACAGGTGTTTCTGTTCCATGTGTGTGTGGTCGTGACGCTACACAATATTTAGTACAACAAGAGTCTTCTTTTGTTATGATGTCCGCACCACCTGCTGAATATAAATTACAGCAAGGTACATTCTTATGTGCAAATGAATACACTGGTAATTATCAGTGTGGTCATTACACTCATATAACTGCTAAGGAGACCCTCTATCGTATTGATGGAGCTCACCTTACAAAGATGTCAGAGTATAAAGGGCCAGTGACTGATGTGTTCTACAAGGAAACATCTTACACTACAACCATCAAGCCTGTGTCATATAAACTCGATGGAGTTACTTACACAGAGATTGAACCAAAATTGGATGGGTATTATAAAAAGGATAATGCTTACTATACGGAGCAGCCTATAGACCTTGTACCAACTCAACCACTACCAAATGCGAGTTTTGATAATTTCAAACTCACATGTTCTAATATAAAATTCGCTGATGATTTAAATCAAATGACAGGCTTCACAAAGCCAGCTTCACGAGAGCTATCTGTCACATTCTTTCCAGACTTGAATGGCGATGTAGTGGCTATTGACTATAGACACTACTCAGCGAGTTTCAAGAAAGGTGCTAGATTACTGCATAAGCCAATTGTTTGGCATATCAATCAGGCTACAACCAAGACAACGTTCAGACCAAACACTTGGTGTTTACGTTGTCTTTGGAGTACAAAACCAGTAGATACTTCAAATTCATTTGAAGTTCTGGCAGTAGAAGACACACAAGGAATGGACAATCTTGCTTGTGAAAGTCAAAGACCCACCTCTGAAGAAGTAGTGGAAAATCCTACCATACAGAAGGAAGTCATAGAGTGTGACGTGAAAACTACCGAAGTTGTAGGCAATGTCATACTTAAACCATCAGATGAAGGTGTTAAAGTAACACAAGAGTTAGGGCATGAGGATCTTATGGCTGCCTATGTGGAAAATACAAGCATTACCATTAAGAAACCTAATGAGCTTTCATTAGCCTTAGGTTTAAAAACAATTGCCACTCATGGTATTGCTGCAATTAACAGTGTTCCGTGGAGTAAAATTTTGGCTTATGTCAGACCATTCCTAGGACGAACAGCAATCACAACATCAAACTGTGCTAAGAGATTAGTACAGCGTGTATTTAACAACTACATGCCCTATGTGCTTACATTATTGTTCCAATTGTGTACTTTTACCAAAAGTACAAATTCTAGAATTAGAGCTTCACTACCTACGACTATTGCTAAAAATAGTGTTAAGGGTGTTGCTAAATTATGTTTGGATGCTGGCATCAATTATGTAAAGTCACCCAAATTTTCTAAATTGTTCACTATTGCAATGTGGCTATTATTGTTAAGCATTTGCTTAGGTTCACTAATCTATGTAACTGCAGCTTTAGGTGTATTATTGTCCAACTTTGGAGCTCCTTCCTATTGTAGTGGCGTTAGAGAATCGTATCTCAATTCCTCTAATGTTACTACTATGGACTTCTGTGAAGGTTCTTTTCCTTGCAGCGTTTGTTTAAGTGGATTAGACTCGCTTGATTCCTATCCAGCTCTTGAAACCATACAGGTAACGATTTCATCGTATAAGCTAGACTTGACAATTTTAGGTCTGGCTGCTGAGTGGTTTTTGGCATATATGTTGTTCACAAAATTCTTTTATTTATTAGGTCTTTCAGCTATAATGCAGGTGTTCTTTGGCTATTTTGCTAGTCATTTCATCAGCAATTCTTGGCTTATGTGGTTTATCATTAGTATCGTACAAATGGCACCCGTTTCCGCAATGGTTAGGATGTACATTTTCGTTGCTTCTTTCTACTACATATGGAAGAGCTATGTTCATATTATGGATGGTTGTACTTCATCTACTTGCATGATGTGCTATAAGCGCAACCGTGCCACACGTGTTGAGTGTACAACTATTGTTAATGGCATGAAGAGATCTTTCTATGTCTATGCAAATGGAGGCCGTGGCTTCTGTAAGACTCACAATTGGAATTGTCTAAATTGTGATACATTCTGTGCTGGCAGTACATTCATTAGTGATGAAGTTGCTCGTGATTTGTCGCTCCAGTTTAAAAGACCAATCAACCCTACTGACCAGTCATCGTATGTTGTTGATAGTGTTGCTGTCAAAAGTGGCGCACTTCATCTCTACTTCGATAAGGCTGGTCAAAAGACCTATGAGAGACATCCACTCTCTCAATTTGTCAACTTAGACAACTTGAGAGCTAACAACACTAAAGGTTCACTACCTATTAATGTCATAGTTTTTGATGGCAAATCCAAATGTGATGAGTCAGCTGCTAAATCTGCTTCTGTTTACTACAGTCAGCTTATGTGCCAACCTATTCTGTTACTAGATCAAGCTCTTGTTTCAGATGTCGGTGATAGTACTGAAGTTTCTGTTAAAATGTTTGATGCTTATGTCGACACTTTCTCAGCAACTTTTAGTGTCCCAATGGAAAAACTTAAAACACTTGTTGCTACAGCTCATAGTGAACTGGCAAAGGGTGTAGCTTTAGATGGTGTCCTATCTACATTTGTGTCTGCAGCCCGTCAAGGTGTTGTTGACACTGATGTTGACACAAAGGATGTCATTGAATGTCTCAAACTTTCACATCACTCGGACTTGGAAGTGACAGGTGACAGTTGTAACAACTTCATGCTCACCTATAATAAAGTAGAAAACATGACGCCTAGAGATCTTGGCGCATGTATTGATTGTAATGCAAGGCATATTAATGCTCAAGTAGCAAAAAGTCACAATGTTTCACTCATCTGGAATGTAAAAGATTACATGTCTTTGTCAGAACAGCTGCGTAAACAAATTCGTAGTGCTGCTAAGAAGAACAACATACCATTTAGACTAACTTGTGCCACAACTAGGCAGGTTGTCAATGTCATAACTACTAAGATTTCACTTAAGGGTGGTAAAGTCATTAGCACTTGGTTTAAACTCATGCTTAAAGCCACACTATTGTGTGTTCTTGCTGCATTGGTTTGTTATATCGTTATGCCAGTACATACATTGTCTGTTCATGATGGTTACACAAATGAAATCATTGGCTATAAAGCCATTCAAGATGGTGTCACTCGTGACATTCTTTCCACTGATGATTGTTTTGCAAACAAACATGCTGGTTTTGACACATGGTTTAGCCAGCGTGGTGGTTCTTACAGGAATGGTAAAAGCTGCCCAGTAGTAGCTGCTATCATTACTAGAGAGATTGGATTCATAGTGCCTGGTTTACCTGGTACTGTTTTGAGGGCAACCAATGGTGACTTTTTGCATTTTCTACCTCGTGTCTTTAGTGCTGTTGGCAACATTTGCTACACACCTTCCAAACTTATTGAGTATAGTGATTTTGCCACTTCTGCCTGCGTTTTAGCAGCTGAGTGTACAATCTTTAAGGATGCTATGGGCAAGCCTGTGCCATATTGTTATGACACTAACTTGCTTGAAGGTTCCATTTCTTACAGTGAGCTCCGCCCAGACACTCGTTATGTGCTCATGGATGGTTCTATTATACAATTTCCTAACACTTACTTGGAAGGTTCTGTTAGAGTTGTTACAACTTTTGATGCTGAGTATTGTAGACATGGTACATGCGAAAGATCAGAAGCTGGTATCTGCTTGTCTACTAGCGGTAGATGGGTTCTTAACAATGAGCATTACAGAGCTCTACCTGGAGTCTTCTGTGGAGTTGATGCTATGAATCTTATAGCTAACATCTTTACTCCTCTCGTTCAACCTGTGGGTGCTTTAGATGTTTCTGCTTCTGTGATAGCAGGCGGTATTATTGCCATATTGGTGACTTGTGCTGCTTACTATTTCATGAAGTTTAGACGTGCTTTTGGTGAATACAACCATGTTGTTGCTGCCAATGCACTTCTATTCTTAATGTCTTTCACTATACTTTGCCTGGCACCTGCTTACAGCTTTTTGCCGGGAGTTTACTCAATCTTTTACTTGTACTTGACATTCTATTTCACTAATGATGTTTCATTCTTGGCTCATCTTCAATGGTTTGCCATGTTTTCTCCTATTGTGCCTTTCTGGATAACAGCAATCTATGTATTCTGTATTTCTCTAAAGCACTGCCATTGGTTCTTTAACAACTATCTTAGGAAAAGAGTCATGTTTAATGGAGTTACATTTAGCACCTTTGAGGAGGCGGCTTTATGTACTTTCTTACTTAATAAGGAAATGTACCTGAAATTGCGTAGTGAAACTTTGTTGCCACTTACACAATACAACAGGTATCTTGCTCTTTACAACAAGTACAAGTATTTCAGTGGAGCCTTAGATACAACTAGCTATCGTGAAGCAGCTTGCTGTCACTTAGCTAAGGCCCTTAATGACTTCAGCAACTCTGGTTCTGATGTTCTCTACCAACCACCACAGACCTCAATCACTTCTGCTGTCTTACAGAGTGGTTTTAGGAAAATGGCATTCCCATCAGGTAAAGTTGAAGGGTGCATGGTACAAGTGACCTGTGGAACTACAACTCTTAATGGGTTGTGGCTAGATGACACAGTATACTGTCCAAGACATGTTATTTGCACAGTAGAAGACATGCTTAATCCTAACTATGAAGATCTGCTTATCCGCAAATCTAATCATAGCTTTCTTGTTCAGGCTGGCAATGTTCAACTTCGTGTTATTGGCCATTCTATGCAAAATTGTCTGCTTAGGCTTAAAGTTGATACCTCTAACCCTAAAACACCCAAGTATAAATTTGTCCGTATCCAACCAGGTCAGACGTTTTCAGTGCTTGCATGTTACAATGGTTCACCGTCTGGTGTTTATCAGTGTGCCATGAGACCTAACCACACCATCAAGGGTTCTTTCCTTAATGGATCATGTGGTAGTGTTGGTTTTAATATTGACTATGATTGCGTGTCCTTTTGCTACATGCACCACATGGAGCTTCCAACGGGAGTGCACGCTGGTACTGACTTAGAAGGTAAATTCTATGGTCCTTTTGTTGACAGGCAAACTGCACAGGCTGCTGGTACAGACACAACCATTACTCTAAATGTTTTGGCCTGGCTGTACGCTGCTGTTATTAATGGTGATAGATGGTTTCTTAATAGGTTTACCACTACACTAAATGACTTTAATCTTGTGGCAATGAAGTACAATTATGAACCACTGACACAGGATCATGTTGACATACTAGGACCTCTTTCTGCTCAAACAGGAATAGCTGTCTTAGATATGTGTGCTGCTTTGAAAGAGCTGCTGCAGAATGGTATGAATGGTCGTGCTATCCTTGGTAGCACTATCTTAGAAGATGAGTTTACACCATTCGACGTTGTTAGACAATGTTCTGGTGTTACATTCCAGGGTAAATTCAAGAAAATAGTTAAGGGTACTCATCACTGGATGCTTTTGACTCTCTTGACTTCACTTTTGATTCTTGTTCAAAGTACGCAGTGGTCACTGTTTTTCTTTGTTTACGAGAATGCCTTTTTGCCATTCACTCTTGGTATTATGGCTATTGCTGCATGCGCTATGCTTCTTGTTAAACATAAGCATGCATTCTTGTGCTTGTTTCTGTTACCTTCTCTTGCAACGGTTGCTTATTTCAATATGGTCTACATGCCTGCTAGTTGGGTGATGCGTATCATGACATGGCTTGAATTGGCTGATACTAGCTTGTCTGGTTACCGGCTCAAGGACTGTGTTATGTATGCTTCAGCTTTAGTTTTACTTGTTCTCATGACAGCTCGCACTGTTTATGATGATGCTGCTAGACGTGTGTGGACATTGATGAATGTCATCACACTTGTTTATAAAGTCTACTATGGTAATGCTTTAGATCAAGCTATTTCCATGTGGGCTCTTGTTATTTCTGTAACCTCTAACTATTCTGGTGTCGTTACGACTATCATGTTTTTAGCTAGAGCTATAGTGTTTGTGTGTGTTGAGTATTACCCATTGCTGTTCATTACTGGTAACACTTTACAGTGTATCATGCTTGTCTATTGTTTCTTGGGCTATTGTTGCTGTTGCTACTTTGGTCTTTTCTGTTTACTCAACCGCTACTTTAGACTTACTCTTGGTGTTTATGATTACTTGGTCTCTACACAAGAGTTTAGATACATGAACTCCCAGGGGCTTTTGCCTCCTAAGAGTAGTATTGACGCCTTCAAACTTAACATTAAGTTGCTAGGTATTGGAGGTAAACCATGCATTAAAGTTGCTACTGTACAGTCTAAAATGTCTGATGTAAAGTGCACATCTGTGGTACTACTTTCAGTTCTCCAACAACTCAGAGTAGAATCATCTTCTAAATTGTGGGCGCAATGTGTGCAACTCCATAATGATATTCTTCTGGCTAAAGACACAACTGAAGCTTTCGAAAAGATGGTTTCTTTGTTGTCTGTACTGCTATCCATGCAGGGTGCTGTAGACATTAACAAGTTATGCGAGGAAATGCTCGACAACCGTGCAACCCTTCAGGCCATAGCTTCAGAATTTAGTTCTTTACCATCATATGCTGCATATGCCACAGCCCAAGAGGCTTATGAGCAAGCTGTAGCTAATGGTGATTCTGAAGTTGTACTTAAGAAATTAAAGAAATCTCTGAATGTGGCTAAATCTGAGTTTGACCGTGATGCTGCCATGCAACGTAAGTTGGAAAAGATGGCAGATCAGGCTATGACCCAAATGTACAAACAGGCAAGATCTGAGGATAAGAGGGCAAAAGTAACTAGTGCTATGCAAACAATGCTTTTCACTATGCTTAGGAAGCTTGATAATGATGCTCTTAACAACATTATCAACAATGCACGTGATGGTTGTGTTCCACTCAACATCATACCCTTGACCACAGCAGCTAAACTCATGGTTGTTGTCCCTGATTATGGTACCTACAAGAACACTTGTGATGGTAACACTTTTACATATGCGTCTGCACTCTGGGAGATCCAGCAAGTTGTAGACGCAGATAGTAAAATTGTCCAACTTAGTGAAATCAACATGGACAATTCGCCAAATTTGGCTTGGCCTCTTATTGTTACAGCTTTAAGAGCCAACTCAGCTGTCAAACTACAGAATAATGAACTGAGTCCAGTAGCACTACGACAGATGTCTTGTGCGGCTGGTACTACACAAACAGCTTGTACTGATGACAATGCACTTGCCTACTATAACAACTCAAAGGGAGGTAGGTTTGTTCTAGCATTATTATCTGACCACCAAGACCTCAAATGGGCTAGATTCCCTAAGAGCGATGGTTCGGGTACAATTTATACAGAACTGGAACCACCTTGTAGGTTTGTTACAGACACACCAAAAGGACCTAAAGTGAAGTATTTGTACTTCATTAAGGGACTAAACAACCTAAATAGAGGCATGGTACTGGGCAGTTTAGCTGCTACAGTACGTCTTCAGGCTGGAAATGCTACGGAAGTACCTGCCAATTCAACTGTGCTCTCTTTTTGTGCTTTCGCTGTAGATCCTGCTAAAGCATACAAGGATTACTTAGCAAGTGGAGGACAACCAATCACCAACTGTGTGAAGATGTTGTGTACACACACTGGTACAGGACAGGCAATTACTGTAACACCAGAAGCCAACATGGACCAAGAATCCTTTGGTGGTGCTTCATGCTGCCTGTATTGTAGATGCCACATTGACCATCCAAATCCTAAAGGATTTTGTGATTTGAAAGGTAAGTACGTCCAAATACCTACCACTTGTGCTAATGACCCTGTGGGTTTTACACTTAGGAACACAGTCTGCACTGTCTGCGGTATGTGGAAAGGTTATGGCTGTAGTTGTGATCAGCTCCGCGAACCCATGATGCAGTCTGCGGACGCGTCAACGTTTTTAAACGGGTTTGCGGTGTAAGTGCAGCCCGTCTTACACCGTGCGGCACAGGCACTAGTACTGATGTCGTTTACAGGGCTTTTGATATTTACAACGAAAAAGTTGCTGGTTTTGCAAAGTTCCTAAAAACTAATTGCTGTCGCTTCCAGGAGAAGGATGAAGAGGGCAATTTACTAGACTCTTATTTTGTAGTTAAGAGGCATACTATGTCCAACTACCAACACGAAGAGGCTATTTATAACTTGGTTAAAGAATGTCCAGCAGTTGCTGTTCATGACTTTTTCAAGTTTAGAGTAGATGGTGACATGGTACCACACATATCACGTCAACGTCTAACTAAGTACACAATGGCTGACTTAGTCTACGCTCTACGTCATTTTGATGAGGGCAATTGTGATACACTAAAAGAAATACTCGTCACATACAATTGCTGTGATGATGATTATTTCAATAAGAAGGATTGGTATGATTTCGTAGAGAATCCTGACATCTTACGTGTGTACGCTAACCTAGGTGAGCGTGTACGCCAAGCATTATTGAAGACTGTGCAATTCTGCGATGCTATGCGCGATGCGGGCGTTGTAGGTGTACTGACACTAGATAATCAGGATCTTAATGGGAACTGGTATGATTTCGGTGATTTCGTACAAGTAGCACCAGGCTGCGGAGTTCCTATTGTGGATTCATACTATTCATTGCTGATGCCTATCCTTACATTGACTAGGGCATTGGCTGCTGAGTCCCATATGGACGCTGATCTCGCAAAGCCACTTATTAAGTGGGATTTGCTGAAATATGATTTTACGGAAGAGAGACTTTGTCTTTTCGACCGCTATTTTAAGTATTGGGACCAGACATACCATCCCAATTGTATTAACTGTTTGGATGACAGGTGTATCCTTCATTGTGCAAACTTTAATGTGTTATTTTCTACTGTGTTTCCACCTACAAGTTTTGGACCACTAGTAAGAAAAATATTTGTAGATGGTGTTCCTTTTGTTGTTTCAACTGGATACCATTTTCGTGAGTTAGGAGTTGTACATAATCAGGATGTAAACTTACATAGCTCGCGTCTCAGTTTCAAGGAACTTTTAGTGTACGCTGCTGATCCAGCTATGCATGCAGCTTCTGGCAATTTACTGCTAGATAAACGCACTACATGCTTTTCAGTAGCTGCACTAACAAACAATGTTGCTTTTCAAACTGTCAAACCCGGTAATTTTAATAAAGACTTTTATGACTTTGCTGTGTCTAAAGGTTTCTTTAAGGAAGGAAGTTCTGTTGAACTAAAACACTTCTTCTTTGCTCAGGATGGCAATGCTGCTATCAGTGATTATGACTATTATCGTTATAATTTGCCAACAATGTGTGATATCAGACAACTCCTATTCGTAGTTGAAGTTGTTGATAAATACTTTGATTGTTATGATGGTGGCTGTATTAATGCCAACCAAGTAATCGTTAACAATCTGGACAAATCAGCTGGTTTCCCATTTAATAAATGGGGTAAGGCTAGACTTTATTACGACTCAATGAGTTATGAGGATCAAGATGCACTTTTCGCGTATACTAAGCGTAATGTCATCCCTACTATAACTCAAATGAATCTTAAGTATGCCATTAGTGCAAAGAATAGAGCTCGCACCGTTGCTGGTGTCTCTATCTGTAGTACTATGACCAATAGACAGTTTCATCAGAAATTATTAAAATCAATAGCCGCCACTAGAGGAGCTACTGTAGTAATAGGAACAAGCAAATTTTACGGTGGCTGGCATAACATGTTAAAAACTGTTTACAGTGATGTAGAAACTCCACACCTTATGGGTTGGGATTATCCAAAATGTGACAGAGCCATGCCTAACATGCTTAGGATAATGGCCTCTCTTGTTCTTGCTCGCAAACATAGCACTTGCTGTAACTTGTCACACCGTTTCTACAGGTTAGCTAATGAGTGTGCGCAGGTGTTAAGTGAGATGGTCATGTGTGGCGGCTCACTATATGTTAAACCAGGTGGAACATCATCAGGTGATGCTACAACTGCTTATGCTAATAGTGTCTTTAACATTTGTCAAGCTGTTACAGCCAATGTAAATGCACTCCTTTCAACTGATGGTAACAAGATAGCTGACAAGTATGTCCGCAATCTACAACACAGGCTTTATGAGTGTCTCTATAGAAATAGGGATGTTGATCATGAATTCGTGGATGAGTTTTACGCTTACCTGCGTAAACATTTCTCCATGATGATTCTTTCTGATGATGCCGTTGTGTGCTATAACAGTAACTACGCGGCTCAAGGTTTAGTAGCTAGCATTAAGAACTTTAAGGCAGTTCTTTATTATCAAAATAATGTGTTCATGTCTGAGGCAAAATGCTGGACTGAGACTGACCTTACTAAAGGACCTCACGAATTTTGCTCACAGCATACAATGCTAGTTAAACAAGGAGATGACTACGTGTACCTGCCTTACCCAGATCCATCAAGAATATTAGGCGCAGGCTGTTTTGTCGATGATATTGTCAAAACAGATGGTACACTTATGATTGAGAGGTTTGTGTCATTAGCTATTGATGCCTACCCCCTTACTAAACATCCTAATCAGGAGTATGCTGATGTCTTTCACTTGTATTTACAATACATTAGGAAGTTACATGATGAGCTTACTGGTCACATGCTGGACATGTATTCTGTAATGCTAACTAATGATAACACCTCACGGTATTGGGAACCTGAGTTTTATGAAGCTATGTACACGCCACACACAGTCTTACAGGCTGTAGGTGCTTGTGTATTGTGTAATTCACAGACCTCACTTCGTTGCGGTGCCTGCATTAGGAGACCATTCCTGTGCTGCAAGTGCTGCTATGACCATGTCATTTCAACATCACATAAATTAGTGTTGTCTGTTAACCCCTATGTTTGCAATGCACCAGGTTGTGATGTCACTGACGTGACACAACTATATCTAGGAGGTATGAGCTATTACTGCAAGTCACATAAGCCTCCCATTAGTTTTCCATTGTGTGCTAATGGCCAGGTTTTTGGTTTATACAAGAACACCTGTGTAGGTAGTGACAATGTCACTGACTTCAATGCTATAGCAACATGTGACTGGACTAATGCTGGCGATTATATACTTGCCAACACTTGTACTGAGAGACTCAAGCTCTTTGCAGCAGAAACGCTCAAAGCTACTGAGGAAACATTTAAGCTGTCATATGGTATTGCCACTGTACGTGAAGTACTCTCTGACAGAGAGTTGCATCTTTCATGGGAGGTTGGAAAACCTAGACCACCATTGAATAGAAATTATGTCTTTACTGGTTACCGTGTAACTAAAAATAGTAAAGTACAGATTGGAGAGTACACCTTTGAAAAGGGTGACTATGGTGATGCTGTTGTGTACAGAGGTACTACAACATACAAATTGAATGTTGGTGATTACTTTGTATTGACATCTCACACTGTAATGCCACTAAGTGCACCTACTCTAGTGCCACAAGAGCACTATGTGAGAATTGCTGGCTTGTACCCAACACTTAATATCTCAGATGAGTTTTCTAGCAATGTTGCAAACTATCAAAAGGTCGGTATGCAAAAGTACTCTACACTCCAAGGACCACCTGGTACTGGTAAAAGTCATTTTGCCATCGGACTTGCTCTCTACTATCCATCTGCTCGCATAGTGTATACGGCATGCTCTCATGCAGCTGTTGATGCCCTATGTGAAAAGGCATTAAAATACTTGCCCATAGATAAATGTAGTAGAATCATACCTGCGCGTGCGCGCGTAGAGTGTTTTGATAAATTCAAAGTGAATTCAACACTAGAACAGTATGTTTTCTGCACTGTAAATGCATTGCCAGAAACAACTGCTGACATTGTAGTCTTTGATGAAATCTCTATGGCTACTAATTATGACTTGAGTGTTGTCAATGCTAGACTTCGTGCAAAACACTACGTCTATATTGGCGATCCTGCTCAATTACCAGCCCCTCGCACATTGCTGACTAAAGGCACACTAGAACCAGAATATTTTAATTCAGTGTGCAGACTTATGAAAACAATAGGTCCAGACATGTTCCTTGGAACTTGTCGCCGTTGTCCTGCTGAAATTGTCGACACTGTGAGTGCTTTAGTTTATGACAATAAGCTAAAAGCACACAAGGAGAAGTCAGCTCAATGCTTCAAAATGTTCTACAAAGGTGTTATTACACATGATGTTTCATCTGCAATCAACAGACCTCAAATAGGCGTTGTAAGAGAATTTCTTACACGCAATCCTGCTTGGAGAAAAGCTGTTTTTATCTCACCTTATAATTCACAGAATGCTGTAGCTTCAAAAATCTTAGGATTGCCTACGCAGACTGTTGATTCATCACAGGGTTCTGAGTATGACTACGTCATATTCACACAAACCACTGAAACAGCACACTCTTGTAATGTTAACCGCTTTAATGTGGCTATTACAAGAGCAAAAATTGGCATTTTGTGCATAATGTCTGACAGAGATCTTTATGACAAGCTGCAATTCACAAGTCTAGAAGTACCGCGTCGTAACGTGGCTACATTACAAGCGGAAAATGTAACTGGACTCTTTAAGGACTGTAGTAAGATCATAACTGGTCTTCATCCTACACAAGCACCTACACACCTTAGTGTTGATACAAAATTCAAGACTGAGGGACTATGTGTTGACATACCAGGCATTCCAAAGGACATGACCTATCGTAGACTCATCTCTATGATGGGTTTCAAAATGAATTATCAAGTTAATGGTTACCCTAACATGTTCATCACCCGTGAAGAAGCCATCCGCCACGTTCGTGCATGGATTGGCTTTGATGTAGAGGGTTGTCATGCTACTAGGGATGCTGTCGGTACTAACCTACCTCTCCAGTTAGGATTTTCTACAGGTGTTAACTTAGTAGCTGTACCAACTGGCTATGTTGACACTGAAAACAATACAGAATTCACCAGAGTTAATGCAAAACCTCCACCAGGTGACCAATTTAAACATCTTATACCACTTATGTACAAAGGTTTACCCTGGAACATAGTGCGTATCAAGATAGTACAAATGCTCAGTGATACACTGAAAGGATTATCAGACAGAGTTGTGTTTGTCCTATGGGCACATGGCTTTGAACTTACATCAATGAAGTACTTTGTCAAGATTGGACCTGAAAGAACGTGTTGTCTGTGTGACAAACGTGCAACTTGTTTTTCTACTTCATCAGACAATTATGCCTGCTGGAACCATTCTGTGGGTTTTGACTATGTCTATAATCCATTTATGATTGATGTCCAGCAGTGGGGTTTTACAGGTAACCTTCAGAGTAATCACGATCAGCATTGCCAAGTGCATGGCAACGCTCATGTGGCTAGTTGTGATGCTATCATGACTAGATGTTTAGCAGTCCATGAGTGCTTTGTTAAGCGCGTTGACTGGTCTGTTGAGTACCCAATTATAGGTGATGAACTGAAGATCAATGCCGCATGCAGAAAAGTGCAACATATGGTTGTAAAGTCTGCATTGCTTGCTGACAAATTCCCAGTTCTTCATGACATTGGAAACCCAAAGGCTATCAAATGTGTCCCACAGGCTGAAGTGGATTGGAAGTTCTATGATGCTCAGCCCTGCAGTGACAAAGCTTATAAAATAAAAGAACTCTTCTATTCTTATGCTACACATCATGATAAATTCATTGATGGTGTTTGTTTATTTTGGAATTGTAACGTTGATCGTTACCCTGCCAATGCTATTGTGTGCAGGTTCGACACGAGAGTCTTGTCAAATTTGAACTTGCCAGGTTGTGATGGTGGTAGTTTGTATGTAAATAAGCATGCATTCCACACTCCAGCTTTTGATAAAAGTGCATTTACTAATTTAAAGCAATTGCCTTTCTTTTATTACTCTGACAGTCCCTGTGAGTCACATGGCAAGCAGGTTGTTTCTGACATTGATTATGTACCACTCAAATCTGCTACATGTATAACACGATGCAATTTGGGAGGTGCTGTTTGCAGACATCATGCAAATGAGTACCGACAGTACTTGGATGCATACAATATGATGATTTCTGCTGGCTTTAGCCTCTGGATTTACAAACAGTTTGACACTTATAACCTGTGGAACACCTTTACCAGGTTACAGAGTTTAGAAAATGTGGCTTACAATGTTGTTAACAAAGGACACTTCGATGGACAAGCTGGTGAAGCACCTGTTTCCGTCATTAATAATGTTGTTTACACAAAGGTAGATGGTGTTGATGTAGAGATCTTTGAAAACAAGACAACACTTCCTGTTAATGTTGCATTTGAGCTTTGGGCTAAGCGTAACATTAAACCAGTGCCAGAGATTAAGATACTCAATAATTTGGGTGTCGATATCGCTGCTAATACTGTAATCTGGGACTACAAGAGAGAAGCACCAGCACATATGTCAACAATAGGTGTCTGCACAATGACTGACATTGCCAAGAAACCTACTGAGAGTGCTTGTTCCTCGCTTACTGTCTTATTTGATGGTAGAGTGGAAGGACAGGTAGACCTTTTTAGAAATGCCCGTAATGGTGTTTTAATAACAGAAGGTTCAGTTAAAGGTTTAATACCTTCAAAGGGACCAGCACAAGCTAGTGTCAATGGAGTCACATTAATTGGAGAATCAGTAAAAACACAGTTTAATTATTTTAAGAAAGTAGATGGCATCATTCAACAGTTGCCTGAAACCTACTTTACTCAGAGCCGAGACTTAGAGGATTTCAAGCCCAGATCACAAATGGAAACTGACTTTCTTGAGCTCGCTATGGATGAATTCATACAACGGTACAAGCTTGAAGGCTATGCCTTCGAACATATCGTTTATGGAGATTTTAGTCATGGACAGCTTGGTGGACTTCATCTAATGATTGGTCTAGCTAAGCGCTCACAAGATTCACCACTTAAATTAGAGGATTTTATCCCTACGGACAGTACAGTGAAAAATTATTTCATAACAGATGCGCAAACAGGTTCATCAAAATGCGTGTGCTCTGTTATTGATCTTCTGCTTGATGACTTTGTTGAGATAATAAAGTCACAAGATTTATCAGTGGTTTCAAAGGTGGTCAAAGTCACAATTGACTATGCTGAAATTTCATTCATGTTATGGTGTAAGGATGGACATGTTGAAACCTTTTACCCAAAATTACAAGCGAGTCAGGCGTGGCAACCAGGAGTTGCAATGCCTAACTTGTATAAGATGCAGAGAATGCTTCTTGAAAAATGTGACCTTCAGAATTATGGTGAAAATGCTGTCATACCAAAGGGAATAATGATGAATGTCGCAAAATATACTCAACTGTGTCAATATTTAAATACACTCACATTAGCTGTGCCATATAATATGAGAGTTATCCATTTTGGTGCTGGCTCGGACAAAGGAGTTGCACCCGGCACAGCTGTTCTCAGACAGTGGTTGCCAATTGGCACACTACTTGTTGATTCAGATCTTAACGACTTCGTCTCTGACGCTGATTCCACTCTAATTGGAGACTGTGCAACCGTACATACAGCTAACAAATGGGATCTCATTATTAGCGATATGTATGATCCTAAAACCAAACACGTGACAAAGGAAAATGATTCAAAAGAAGGATTTTTCACTTACCTGTGTGGATTTATTAAACAAAAATTAGCCCTGGGAGGCTCTGTGGCTGTAAAGATAACTGAGCATTCTTGGAATGCGGATCTCTACAAGCTCATGGGACATTTCTCATGGTGGACAGCTTTTGTTACAAATGTTAATGCATCTTCATCAGAAGCATTTTTAATTGGAGTTAACTATCTTGGTAAGCCAAAAGAACAAATTGATGGTTACACCATGCATGCTAACTACATTTTCTGGAGGAATACAAACCCGATTCAATTGTCTTCCTATTCACTTTTTGACATGAGTAAGTTCCCTCTTAAATTAAGGGGAACAGCTGTCATGTCTTTAAAGGAGAACCAAATCAATGAAATGATTTATTCTCTACTTGAAAAAGGCAGACTTATCATTAGGGAAAACAACAGAGTTGTTGTCTCAAGTGATGTTCTTGTTAATAACTAAACGAACATGAAAATTTTCTTGTTTAGTCTGCTTTTTAGTGTTGCCTTAGCCCAGGAAGGTTGTGGCTCATTGAGTTCCAAACCACAACCTAAGCTGGCACAATTTTCATCTTCCAAGAGAGGTGTTTATTATAATGATGATATTTTTCGTTCTGATGTATTGCACCTCACTCAGGATTATTTCTTACCATTTCACTCTAATTTAACGCAGTACTTTTCATTAAATGTCGATTCGGATCGTCAAGTCTATTTTGACAATCCAACCTTGAATTTTGGTGATGGTGTGTATTTCGCTGCAACTGAAAAGTCTAATGTTATTAGAGGTTGGATTTTTGGCTCTACTATGGACAATAGTACGCAGTCAGCTATCATTGTTAACAATTCCACACACATTATAATACGTGTGTGTAATTTTAACCTTTGTAAAGAACCCATGTTTACAGTCTCTCGAGGCGTCCATTTTAGTTCTTGGGTTTATCAAAGTGCATTCAATTGCACATATGACAGAGTCGAGAAAAGCTTTCAGCTTGACACGGCTCCTAAAACTGGAAATTTTAAGGACCTACGTGAGTATGTCTTTAAAAATCGTGATGGTTTTCTTAGTGTCTACCATTCTTATACTCCTGTTGATATTATTAGAGGTATACCTGTGGGTTTCTCAGTTTTGAAGCCTATTCTTAAGCTTCCTATTGGTATCAACATTACTTCTTTTAAGGTTGTTATGACCATGTATAGTCAAACCACATCTAATTTTCTTTCCGAAAGTGCTGCTTATTATGTTGGTAATCTTAAATACGTTACCTTCATGTTTCAGTTTAATGAGAATGGCACTATTGCAGATGCAGTAGATTGCTCTCAAAATCCTCTCGCTGAGTTAAAATGCACCCTTAAAAATTTTAATGTGTCCAAAGGCATTTATCAGACTTCTAACTTCAGGGTTTCACCATCCACAGAGGTTATTAGATTTCCTAACATTACAAACCGCTGCCCTTTCGACAGAGTTTTTAATGCGTCTCGTTTCCCTAGCGTTTACGCTTGGGAGAGGACTAAAATTTCTGATTGTGTTGCTGATTACACTGTTCTCTACAACTCAACTTCATTTTCAACTTTCAAATGTTATGGAGTTTCCCCATCTAAGTTGATTGATTTGTGTTTTACAAGTGTGTATGCTGATACATTCCTGATAAGATTTTCAGAAGTTAGGCAAATAGCGCCTGGTGAAACTGGCGTTATTGCAGACTATAATTATAAGCTGCCTGATGAGTTTACAGGTTGCGTAATTGCTTGGAATACGGCTAACCAAGACCAGGGTCAGTATTATTACAGATCATCTAGAAAGACTAAGCTTAAACCTTTTGAGAGAGACCTGTCTTCTGATGAAAATGGTGTACGTACTTTAAGTACCTATGATTTTTATCCTTCAGTACCACTTGAATACCAAGCTACTAGAGTAGTGGTACTTTCATTTGAGCTTCTAAATGCACCTGCCACAGTGTGTGGACCAAAATTGTCCACATCACTAATTAAGAACCAGTGTGTCAATTTTAATTTCAATGGACTCAAGGGTACTGGTGTGTTGACTGACTCGTCCAAAAAGTTTCAGTCTTTTCAACAATTTGGAAGGGATGCATCTGATTTTACTGACTCAGTACGCGACCCTCAGACACTTCAAATACTTGACATTTCACCATGTTCATTTGGTGGTGTGAGTGTAATAACACCAGGAACAAATGCTTCATCTGAAGTAGCCGTTCTATACCAAGATGTAAACTGCACTGATGTTCCCACGGCCATACGTGCTGACCAACTCACACCTGCTTGGCGTGTTTACTCTGCTGGAGTAAATGTGTTTCAAACTCAGGCTGGCTGTTTAATAGGAGCGGAACATGTCAATGCTTCATATGAGTGTGACATTCCCATTGGTGCAGGCATTTGTGCTAGTTACCATACAGCTTCCCTTTTACGTAATACAGGCCAGAAATCAATTGTGGCCTATACTATGTCACTTGGTGCTGAAAACTCAATTGCTTATGCTAATAACTCAATTGCCATACCTACAAATTTTTCAATCAGTGTCACAACTGAAGTGATGCCTGTTTCAATGGCTAAGACATCAGTAGATTGTACAATGTACATCTGTGGTGACTCTCAGGAGTGCAGCAACTTACTACTTCAGTATGGTAGCTTTTGCACACAATTAAATCGTGCCCTTTCAGGCATTGCTGTTGAACAGGACAAAAACACTCAAGAGGTTTTTGCCCAAGTTAAACAAATGTATAAGACACCAGCCATAAAAGATTTTGGTGGCTTTAATTTCTCACAAATATTGCCTGACCCTTCTAAGCCAACAAAAAGATCATTTATTGAGGATTTACTCTTCAACAAAGTGACTCTCGCTGATGCTGGCTTTATGAAGCAATACGGCGAATGCCTAGGCGATATTAGTGCTAGAGATCTCATTTGTGCGCAGAAGTTCAATGGACTCACTGTCCTTCCACCTCTACTCACGGATGAAATGATTGCTGCTTACACCGCCGCTCTTGTCAGCGGTACTGCTACTGCTGGTTGGACATTTGGTGCAGGTGCTGCTCTACAAATACCTTTTGCTATGCAAATGGCTTATAGGTTCAATGGCATTGGAGTTACTCAAAATGTTCTCTATGAGAACCAGAAGCAGATCGCTAACCAATTTAACAAGGCGATCAGTCAAATTCAAGAATCACTTACTACTACTTCAACTGCATTGGGCAAGCTGCAAGACGTCGTCAACCAGAATGCTCAAGCATTGAACACACTTGTTAAACAACTAAGTTCTAACTTTGGTGCAATTTCAAGTGTTTTAAATGACATTCTGTCTCGACTCGACAAAGTTGAGGCTGAAGTGCAAATTGATAGGTTGATTACTGGCAGATTACAAAGCCTTCAGACCTATGTAACACAACAACTAATCAGAGCTGCTGAAATCAGAGCTTCTGCCAATCTTGCTGCCACTAAGATGTCCGAGTGTGTTCTTGGACAATCAAAAAGAGTTGACTTTTGTGGAAAAGGCTATCATCTTATGTCTTTCCCTCAAGCAGCCCCACATGGTGTCGTCTTCTTACATGTCACATACGTGCCATCGCAAGAAAGAAACTTCACCACTGCCCCAGCAATCTGCCATCAAGGCAAGGCACACTTCCCTCGTGAAGGTGTTTTTGTATCTAATGGCACTTCTTGGTTTATCACACAGAGGAACTTCTTTTCACCACAAATAATTACAACAGACAATACATTTGTCTCTGGAAATTGTGATGTCGTTATTGGCATCATCAACAATACTGTTTATGATCCTCTGCAACCTGAGCTTGACTCATTTAAAGAAGAGCTGGACAAGTACTTCAAAAACCACACGTCACCTGATGTGGATCTTGGCGACATCTCAGGCATCAATGCTTCAGTCGTCAATATTCAAAAAGAAATTGACCGCCTCAATGAGGTTGCCAAAAATCTAAATGAATCGCTCATCGATCTTCAAGAACTTGGAAAATATGAGCAATACATCAAATGGCCTTGGTATGTTTGGCTTGGCTTTATTGCTGGACTAATCGCTATCGTTATGGCCACTATTCTGCTTTGTTGCATGACCAGCTGTTGCAGTTGTCTCAAGGGTGCTTGCTCTTGTGGTTCTTGCTGCAAATTTGATGAGGATGACTCTGAGCCTGTGCTCAAAGGAGTCAAATTACACTACACATAAACGAACTTAATGGATTTGTTTATGAGTATTTTCACACTTGGTTCAATTACACGTAAGCCAGGTAAAATTGACAATGCTTCTCCTGCAAGTACTGTTCATGCTACTGCAACGATACCGCTACAAGCCACACTCCCTTTCGGATGGCTTGTTGTTGGCGTTGCACTTCTTGCTGTTTTTCAAAGCGCTTCCAAAATAATTGCACTTAAGAGGAGATGGCAGCTTACCTTGTATAAAGGTTTTCAAGTTGTTTGCAATTTGCTGCTGCTCTTTGTCACTATCTATTCACATCTCCTACTCGTTGCTGCTGATATAGAGGGACAATTTTTGTACCTTTATGTGTTGATTTACTTTCTGCAATGCGTTAGTGTTTGCAGGTTTATCATGAGATGCTGGCTGTGCTGGAAATGCAGATCCAAGAATCCATTACTCTATGATGCTAACTATTTTGTTTGTTGGCATACTAATTGTTATGACTACTGTATACCTTACAACAGTGTCACAGATACAATTGTCCTCACATCCAGTGATGGAACAAATGTGCCAAAACTAAAGGAAGACTACCAAATTGGTGGTTATTCTGAAGACTGGCACTCAGGCGTGAAAGACTACGTAGTAATACATGGTTATTTCACTGAAATTTACTACCAGCTTGAATCGACTCAATTGTCGACGGACACTGGTGCTGAAAATGCCACATTCTTCATCTATAGCAAACTTGTTAAAGATGCGGATCATGTGCAAATACACACAATCGACGGCTCTTCAGGAGTTGTAAATCCAGTAATGGATCCAATCTATGATGAGCCGACGACGACTACTAGCGTGCCTTTGTAAGCACAAGAAAGTGAGTACGAACTTATGTACTCATTCGTTTCGGAAGAAACAGGTACGTTAATAGTTAATAGCGTACTTCTTTTTCTTGCTTTCGTGGTATTCTTGCTAGTCACACTAGCCATCCTTACTGCGCTTCGATTGTGTGCGTACTGCTGCAATATTGTTAACGTGAGTTTAGTAAAACCAACAGTTTACGTCTACTCGCGTGTTAAAAATCTGAGCTCTTCTGAAGGAGTTCCTGATCTTCTGGTCTAAACGAACTAACTATTATTATTATTCTGTTTGGAACTTTAACATTGCTTATCATGGCAGACAACGGTACTATTACTGTTGAAGAGCTTAAGCAGCTCTTGGAACAATGGAACCTAGTAATAGGATTCCTTTTCCTCGCCTGGATTATGCTACTACAATTTGCCTACTCTAATAGGAATAGGTTTTTGTACATAATAAAGCTTGTTTTTCTCTGGCTCTTGTGGCCAGTAACACTTGCTTGCTTTGTGCTTGCTGCTGTTTACAGAATTAATTGGGTGACTGGCGGAATTGCGATTGCAATGGCTTGTATTGTAGGCTTGATGTGGCTTAGCTACTTCGTTGCTTCTTTCAGGCTGTTTGCGCGCACCCGCTCAATGTGGTCATTCAACCCAGAAACCAACATTCTTCTCAATGTGCCTCTTCGAGGGACAATTTTGACCAGACCGCTCATGGAAAGTGAACTTGTCATTGGTGCTGTGATCATTCGTGGTCACCTGCGAATGGCTGGACACTCCCTTGGGCGCTGTGACATTAAGGACCTGCCAAAAGAGATCACTGTGGCTACATCACGAACGCTTTCTTATTACAAATTAGGAGCTTCGCAGCGTGTAGGCACTGACTCAGGTTTTGCTGCATACAACCGCTACCGTATTGGAAACTACAAATTAAATACAGACCACGCCGGTAGCAACGACAATATTGCTTTGCTAGTACAGTAAGTGACAACAGATGTTTCATCTAGTTGACTTCCAGGTTACAATAGCGGAGATATTGATTATCATTATGAGGACTTTCAGGATTGCCATCTGGAATCTTGATGTAATAATAAGTTCAATAGTGAGACAATTATTTAAGCCTCTAACTAAGAAGAATTATTCTGAGTTAGATGATGAAGAACTTATGGAGATTGATTATCCATAAAACGAACATGAAAATTATCCTCTTCCTGACTTTGATTTCACTTGCATTTTGTGAGTTATATCATTATCAGGAGTGTGTTAGAGGTACAACTGTACTATTAAAAGAACCTTGCCCATCGGGAACGTACGAGGGCAATTCACCATTTCACCCTCTTGCTGACAACAAATTTGCACTAACTTGCATTAGCACACATTTTGCTTTTGCTTGTGCTGACGGTACTCGACATACCTATCAGCTTCGTGCAAGATCAGTTTCTCCAAAACTCTTCATCAGGCAAGAGGAATTTCATCAAGAGCTCTATTCACCACTTTTTCTCATTGTTGCCGCTCTAGTATTTATAATACTTTGCTTCACCATTAAGAGAAAGACCGAATGAGTGAGCTCACTTTAATTGACTTCTATTTGTGCTTTTTAGCCTTTCTGCTATTCCTTGTTTTAATAATGCTCATCATATTTTGGTTCTCCTTGGAGATTCAAGATTCTGAAGAGCCATGTCCAAAAGTCTAAACGAACATGAAACTTCTCATTGTTTTTGGACTCTTAACAATAGTGTATGGTATGCATAAGGAATGCACCATACAAGAGTGTTGTGAAAATCAACCCTACATTCTAGAAGATCCCTGTCCAATACACTACTATTCGGACTGGTATTTAAAGATTGGACCAAGAAAGTCGGCCCGCTTACTTCAGCTTTGTGCTGGTGAGTATGGCAAAAGACTACCGGTTCAGTATGAGAAGCTTGGCAACTATACTATCAACTGTGAACCATTTGAAATTAGTTGCCAAACACCACCTGTAGGCAGTCTAATTGTGCGTTGTTCGTACGATTATGACTTCATTGAGTATCATGACGTTCGTGTTGTTCTAGATTTCATCTAAACGAACAAACTAAAATGTCTGATAATGGACCCCTACAAAACCAACGTAGTGCCCCCCGCATTACATTTGGTGGACCCACAGATTCAGCTGACAATAACCAGGATGGAGGACGCAGTGGTGCGCGGCCAAAACAACGCCGACCCCAAGGTTTACCCAATAATACTGCGTCTTGGTTCACAGCTCTCACTCAGCATGGCAAGGAGGAACTTAGATTCCCTCGAGGCCAGGGCGTTCCAATCAACACCAATAGTGGTAAAGATGACCAAATTGGCTACTACCGAAGAGCTACCCGACGAGTTCGTGGTGGTGACGGCAAAATGAAAGAGCTCAGCCCCAGATGGTACTTCTATTACCTAGGAACTGGCCCAGAAGCTTCACTTCCCTACGGCGCTAACAAAGAAGGCATCGTATGGGTTGCAATTGAGGGAGCCTTGAACACACCTAAAGATCACATTGGCACCCGCAATCCTAATAACAATGCTGCCATCGTGCTACAACTTCCTCAAGGAACAACATTGCCAAAAGGCTTCTACGCAGAGGGAAGCAGAGGCGGCAGTCAAGCCTCTTCTCGCTCCTCATCACGTAGTCGCGGTAATTCAAGAAATTCAACTCCTGGCAGCAGTAGGGGAAATTCTCCTGCTCGAATGGCTAGCGGAGGTGGTGAAACTGCCCTCGCGCTATTGCTGCTAGACAGATTGAACCAGCTAGAGAGCAAAGTTTCTGGTAAAGGCCAACAACAACAAGGCCAGACTGTCACTAAGAAATCTGCCGCTGAGGCATCTAAAAAGCCTCGCCAAAAACGTACTGCTACTAAACAGTACAACGTCACCCAAGCATTTGGGAGACGTGGTCCAGAACAAACCCAAGGAAATTTCGGGGATCAAGAACTAGTCAGACAAGGAACTGATTACAAACATTGGCCGCAAATTGCACAATTTGCTCCAAGTGCCTCTGCATTCTTCGGAATGTCACGCATTGGCATGGAAGTCACACCTTCGGGAACATGGCTGACTTATCATGGAGCCATAAAATTGGATGACAAAGATCCACAATTCAAAGACAACGTCATACTGCTAAATAAGCACATTGACGCATACAAAACATTCCCACCAACAGAGCCTAAAAAGGACAAAAAGAAAAAGACTGATGAAGCTCAGCCTTTACCGCAGAGACAGAAGAAGCAGCCCACTGTGACTCTTCTCCCTGCGGCTGACATGGATGATTTCTCCAGACAACTTCAAAATTCCATGAGTGGAGCTTCCGCTGATTCAACTCAGGCATAAACACTCATGATGATCACACAAGGCAGATGGGCTATGTAAACGTTTTCGCAATTCCGTTTACGATACATAGTCTACTCTTGTGCAGAATGAATTCTCGTAACTAAACAGCACAAGTAGGTTTAGTTAACTTTAATCTCACATAGCAATCTTTAATCAATGTGTAACATTAGGGAGGACTTGAAAGAGCCACCACATTTTCACCGAGGCCACGCGGAGTACGATCGAGGGTACAGTGAATAATGCTAGGGAGAGCTGCCTATATGGAAGAGCCCTAATGTGTAAAATTAATTTTAGTAGTGCTATCCCCGTGTGATTTTAATAGCTTCTTAGGAGAATGTCGAAAAAAAAAAAAAAAAAAA
>EPI_ISL_412977 	ATTAAAGGTTTATACCTTCCCAGGTAACAAACCAACTAACTCTCGATCTCTTGTAGATCTGTTCTCTAAACGAACTTTAAAATCTGTGTGGCTGTCACTCGGCTGCATGCTTAGTGCACTCACGCAGTATAATTAATAACTAATTACTGTCGTTGACAGGACACGAGTAACTCGTCTATCTTCTGCAGGTTGCTTACGGTTTCGTCCGTGTTGCAGCCGATCATCAGCACATCTAGGTTTCGTCCGGGTGTGACCGAAAGGTAAGATGGAGAGCCTTGTCCCTGGTTTCAACGAGAAAACACACGTCCAACTCAGTTTGCCTGTTTTACAGGTTCGCGACGTGCTCGTACGTGGCTTTGGAGACTCCGTGGAGGAGGCTTTATCAGAGGCACGTCAACATCTTAAAGATGGCACTTGTGGTTTAGTAGAAGTTGAAAAAGGCGTTTTGCCTCAACTTGAACAGCCCTATGTGTTCATCAAACGTTCGGATGCTCGAACTGCACCTCATGGCCATGTCATGGTTGAGCTGGTAGCAGAACTCGATGGCATTCAGTACGGTCGTAGTGGTGAGACACTTGGTGTTCTTGTCCCTCATGTGGGCGAAATACCAGTGGCTTACCGCAAGGTTCTTCTTCGTAAGAACGGTAATAAAGGAGCTGGTGGCCATAGTTACGGCGCCGATCTAAAGTCATTTGACTTAGGCGATGAGCTTGGCACTGATCCTTATGAAGATTTTCAAGAAAACTGGAACACTAAACATAGCAGTGGTGTTACTCGTGAACTCATGCGTGAGCTTAATGGAGGAGCATACACTCGCTATGTCGATAACAACTTCTGTGGCCCTGATGGCTACCCTCTTGAGTGCATTAAAGACCTTCTAGCTCGTGCTGGTAAAGCGTCATGCACTTTGTCCGAACAATTGGACTTTATTGACACTAAGAGGGGTGTATACTGCTGCCGTGAACATGAGCATGAAATTGCTTGGTACACGGAACGTTCTGAAAAGAGCTATGAATTGCAGACACCTTTTGAAATTAAATTGGCAAAGAAATTTGACACCTTCAATGGGGAATGTCCAAATTTTGTATTTCCCCTAAATTCCACAATCAAGACTATTCAACCAAGAGTTGAAAAGAAAAAGCTTGATGGCTTTATGGGTAGAATTCGATCTGTCTATCCAGTTGCGTCACCAAATGAATGCAACCAAATGTGCCTTTCAACTCTCATGAAGTGTGATCATTGTGGTGAAACTTCATGGCAGACGGGCAATTTTGTTAAAGCCACTTGCGAATTTTGTGGCACTGAGAATTTGATTAAAGAAGGTGCCACTACTTGTGGTTACTTACCCCAAAATGCTGTTGTTAAAATTTATTGTCCAGCATGTCACAATCCAGAAGTAGGACCTGAGCATAGTCTTGCTGAATACCATAATGAATCTGGTTTGAAAACCATTCTTCGTAAGGGTGGTCGCACTATTGCCTTTGGAGGCTGTGTGTTCTCTTATGTTGGTTGCCATAACAAGTGTGCCTATTGGGTTCCACGTGCTAGCGCTAATATAGGTTGTAACCATACAGGTGTTGTTGGAGAAGGTTCCGAAGGTCTTAATGATAACCTTCTTGAAATACTCCAAAAAGAGAAAGTCAACATCAATATTGTTGGTGACTTTAAACTTAATGAAGAGATCGCCATTATTTTGGCATCTTTTTCTGCTTCCACAAGTGCTTTTGTGGAAACTGTGAAAGGTTTGGATTATAAAGCATTCAAACGAATTGTTGAATCCTGTGGTAATTTTAAAGTTACAAAAGGAAAAGCTAAAAAAGGTGCTTGGAATATTGGTGAACAGAAATCAATACTGAGTCCTCTTTATGCATTTGCATCAGAGGCTGCTCGTGTTGTACGATCAATTTTCTCTCGCACTCTTGAAACTGCTCAAAGCTCCGTGCGTGTCTTACAGAAGGCCGCTATAACAATACTAGATGGAATTTCACAGTATTCACTGAGACTCATTGATGCTATGATGTTTACATCAGATTTGACTACTAACAATCTAGTTGTAATGGCCTACATTACAGGTGGTGTTGTTCAGTTGACTTCACAGTGGCTAACCAATATCTTTGGCACTGTTTATGAAAAACTCAAACCCGTCCTTGAGTGGCTCGAGGAGAAATTTAAGGAAGGTGTAGAGTTTCTTAGAGACGGTTGGGAAATTGTTAAATTTATCTCAACTTGTGCTTGTGAAATTGTCGGTGGACAAATTGTCACCTGTGCAAAGGAGATTAAAGAGAGTGTTCAAACATTCTTTAAGCTTGTAAATAAATTTTTGGCTTTATGTGCTGATTCCATCATTATTGGTGGAGCTAAACTTAAAGCCTTGAATTTAGGTGAAACATTTGTCACACACTCAAAGGGATTGTACAGAAAGTGTGTTAAATCCAGAGAAGAAACTGGCTTACTTATGCCTCTGAAAGCTCCAAAAGAAATTATCTTCTTAGAGGGAGAAACACTTCCGACTGAAGTGTTAACAGAGGAAGTCATCTTGAAAACTGGTGATTTACAACCATTAGCACAACCTACTAGTGAAGCTGTTGAAGCTCCATTGGTTGGTACACCAGTCTGTATCAACGGGCTCATGTTGCTCGAAATTAAAGACACAGAAAAGTACTGTGCCCTTGCACCTAATATGATGGTAACAAACAACACCTTCACACTTAAAGGCGGTGCACCAACAAAAGTTACTTTTGGTGATGACACTGTGATTGAAGTGCAAGGGTACAAAAGTGTGAATATCACTTTTGAACTTGACGAAAGGATTGATAAGGTACTTAATGAGAAGTGCTCCACCTATACAGTTGAATTCGGTACAGAAGTAAATGAGTTTGCTTGTGTTGTGGCAGATGCTGTCATAAAAACTTTACAACCAGTATCTGAATTACTTACACCACTGGGCATTGATTTAGATGAGTGGGGTATGGCTACATACTACTTATTTGATGAGTCTGGTGAATTTAAATTGGCTTCACATATGTACTGTTCTTTTTACCCTCCAGACGAGGATGAAGAAGAAGGTGAGTGTGAAGAAGAAGAGTTTGAACCATCAACTCAATATGAGTATGGTACTGAAGATGATTACCGAGGTAAATCTTTGGAATTTGGTGCCACTTCTGCTGCTCCTCAACCTGAAGAAGAGCAAGAAGAAGATTGGTTAGATGATGCTAGTCAACAAACTGTTGCTCAAGAAGACAGTGGGGACAATCAGACAACTATTCAATCAATTGTTGAGGTTCAACCTCAGTTAGAGATGGAACCTACACCAGTTGTTCAGACTATTGAAGTGAATAGCTTTAGTGGTTATTTAAAACTCACTGACAATGTATACATTAAAAATGCAGACATTGTGGAAGAAGTTAAAAAGGTAAAACCAACAGTAGTTGTTAATGCAGCCAATGTTTACCTTAAACATGGAGGAGGTGTTGCAGGAGCCTTAAATAAGGCTACTAACAATGCCATGCAAGTTGAATCTGATGATTACATAGCTACTAATGGACCACTTAAAGTGGGTGGTAGTTGTGTTTTAAGCGGACACAATCTTGCTAAAAACTGTCTTCATGTTGTCGGCCCAAATGTTAACAAAGGTGAAGACATTCAACTTCTTAAGAGTGCTTATGAAAATTTTAATCAGCACGAAGTTCTACTTGCACCATTATTATCAGCGGGTATTTTTGGTGCTGATCCTGTACATTCTTTAAGAGTTTGTGTGGATACTGTTCGCACAAATGTCTACCTAGCTGTCTTTGATAAAAATCTCTATGACAAACTTGTTTCAAGCTTTTTAGAAATGAAGAGTGAAAAACAAGTTGAACAAAAAATCGCTGAGATTCCTAAAGAGGAAGTTAAGCCATTTATAACTGAAAGTAAATCTTCAGTTGAACAAAGAAAACAAGATGATAAGAAAATCAAAGCGTGTGTTGAAGAAGTTACAACAACTCTGGAAGAAACTAAGTTCCTCACAGAAAACTTGTTACTCTATATTGACATTAATGGCAACCTTCACCCAGATTCTGCCACTCTTGTTAGTGACATTGATATCACTTTCTTAAAGAAAGATGCTCCTTATATAGTGGGTGATGTCGTTCAGGAGGGTGTTTTAACTGCTGTAGTTATACCTACTAAAAAGGCTGGTGGTACTACTGAAATGCTAGCGAAAGCTTTGAGAAAAGTGCCAACAGATAACTATATAACCACTTACCCAGGCCAGGGTTTAAATGGTTATACTGTAGAAGAGGCAAGGACAGTGCTTAAAAAGTGTAAAAGTGCCTTTTATATTCTACCATCTATTATCTCTAATGAGAAGCAAGAAATTCTTGGGACTGTTTCTTGGAATTTGCGAGAAATGCTTGCACATGCAGAAGAAACACGTAAATTAATGCCTGTCTGTATTGAAACTAAAGCTATAGTTTCAACTATACAGCGTAACTACAAGGGTATTAAAATACAGGAAGGTGTGGTTGATTATGGTGCTAGATTTTATTTTTACACTAGTAAAACAACTGTAGCGTCACTTATCAACACACTTAACGATTTAAATGAGACTCTTGTTACAATGCCACTTGGCTATGTAACACATGGTTTAAATTTGGAAGAAGCTGCTCGGTACATGAGATCCCTCAAAGTACCAGCTACAGTCTCTGTTTCTTCACCTGAAGCTGTTACAGCATATAATGGTTACCTTACTTCTTCTTCTAAAACACCTGAAGAACATTTCATTGAAACCACCTCACTTGCTGGTTTCTACAAAGATTGGTCTTATTCTGGACAGTCTACACAACTAGGTATAGAATTTCTTAAGAGAGGTGATAAGAGTGTATATTATACTAGTAATCCTACCACATTCTACCTAGATGGTAAAGTTATCACCTTTGACAATCTTAAAACACTTCTTTCTTTGAGAGAAGTGAAGACTATTAAGGTGTTTACAACAGTTGATAACATTAATCTCCACACACAAGTTGTAGACATGTCAATGACATATGGACAACAGTTTGGCCCAACTTATTTGGATGGAGCTGATGTTACTAAAATAAAACCTCATAATTCACATGAAGGTAAAACATTTTATGTTTTGCCTAATGATGACACTTTACGTGCTGAGGCTTTTGAGTACTACCATACAACTGACCCTAGTTTTCTGGGTAGGTACATGTCAGCATTAAATCATACTAAAAAGTGGAAATACCCACAAGTTAATGGTTTAACCTCTATTAAATGGGCAGACAACAACTGTTATCTTGCTACTGCATTATTAACACTCCAGCAAATAGAGTTGAAATTTAACCCACCTGCTTTACAAGATGCCTATTATAGGGCAAGAGCTGGTGAAGCTGCTAACTTTTGTGCACTTATCTTAGCCTACTGTAACAAGACAGTAGGTGAGTTAGGTGATGTCAGAGAAACAATGAATTATTTGTTTCAACATGCCAATTTAGATTCTTGCAAAAGAGTCTTGAATGTGGTGTGTAAAACTTGTGGACAACAGCAGACAACTCTTACTGGTGTAGAAGCTGTTATGTACATGGGCACACTTTCTTATGAACAACTTAAGAAAGGTGTTCAGATACCTTGTACGTGTGGTAAACAAGCTACACAATATCTAGTACAACAAGATTCACCTTTTGTTATGATGTCGGCACCACCTGCTCAGTATGAACTTAAGCATGGTACATTTATTTGTGCTAGTGAGTACACTGGTAATTACCAGTGTGGTCACTACAAGCATATAACTTCTAAAGAAACTTTGTATTGCATAGACGGTGCTTTACTCACAAAGTCTTCTGAGTACAAAGGTCCTATTACGGATGTTTTCTATAAAGAAAACAGCTACACAACAACCATAAAACCAGTTACTTATAAATTGGATGGTGTTGTTTGTACAGAAATTGACCCTAAGTTGGACAATTATTATAAGAAAGATAATGCTTATTTTACGGAGCAGCCAATTGATCTTGTACCAAACCAACCATACCCAAACGCAAGCTTTGATAATTTTAAGTTTGTATGTGATAACATCAAATTTGCTGATGATTTAAACCAGTTAACTGGTTATAAGAAACCTGCTTCAAGAGAGCTTAAAGTTACATTCTTCCCTGACTTAAATGGTGATGTGGTGGCTATTGATTATAAACACTACACACCTTCCTTTAAGAAAGGAGCTAAATTGTTACACAAACCTATTGTTTGGCATGTTAACAATGCAACTAACAAAGCTACGTATAAACCAAATACCTGGTGTATACGTTGCCTTTGGAGCACAAAACCAGTTGAAACATCAAACTCGTTTGGTGTACTGAGGTCAGAAGACACGCAGGGAATGGATAATCTTGCCTGCGAAGATCTAAAACCAGTCTCTGAAGAAGTAGTGGAAAATCCTACCATACAGAAAGACATTCTTGAGTGTAATGTGAAAACTACCGAAGTTGTAGGAGACATTATACTTAAACCAGCAAATGATAGTTTAAAAATTACAGAGGAGGTTGGCCATATAGATCTAATGGCAGCTTATGTAGACAATTCTAGTCTTACTATTAAGAAACCTAATGAATTATCTAGAGTATTAGGTTTGAAAACCCTTGCTACTCATGGTTTAGCTGCTGTTAATAGTGTTCCATGGGATATTATAGCTAATTATGCTAAGCCTTTTCTTAATAAAGTTGTTAGCACAACTACTAACATAGTCACACGGTGTTTAAACCGTGTTTGTACTAATTATATGCCTTATTTCTTTACTCTATTGCTACAATTCTGTACTTTTACTAAAAGTACAAATTTTAGAATTAAAGCATCTATGCCGACTACTATAGCAAAGAATACTGTTAAGAGTGTTGGTAAATTTTGTCTAGAGGCTTCATTTAATTACTTGAAGTCACCTAATTTTTCTAAATTGATAAATATTATAATTTGGTTTTTACTATTAAGTGTTTGCCTAGGTTCTTTAATCTACTCAACCGCTGCTTTAGGTGTTTTAATGTCTAATTTAGGCATGCCTTCTTACTGTACTGGTTACAGAGAAGGCTATTTGAACTCTACTAATGTCACTATTGCAACCTATTGTACTGGTTCTATACCTTGTAGTGTTTGCCTTAGTGGTTTAGATTCTTTAGACATCTACCCTTCTTTAGAAACTATACAAATTACCATTTCATCTTTTAAATGGGATTTAACTGCTTTTGGCTTAGTTGCAGAGTGGTTTTTGGCATATATTCTTTTTACTAGGTTCTTCTATGTACTCGGATTGGCTGCAATCATGCAATTGTTTTTCAGCTATTTTGCAGTACATTTTATTAGTAATTCTTGGCTTATGTGGTTAATAATTAATCTTGTACAAATGGCCCCAATTTCAGCTATGGTTAGAATGTACATTTTCTTTGCATCATTTTATTATGTATGGAAAAGTTATGTGCATGTTGTAGACGGTTGTACTTCATCAACTTGTATGATGTGTTACAAACGTAATAGAGCAACAAGAGTTGAATGTACAACTATTGTTAATGGTGTTAGAAGGTCCTTTTATGTCTATGCTAATGGAGGTAAAGGTTTTTGCAAACTACACAATTGGAATTGTGTTAATTGTGACACATTCTGTGCTGGTAGTACATTTATTAGTGATGAAGTTGCGAGAGACTTGTCACTACAGTTTAAGAGACCAATAAATCCTACTGACCAGTCTTCTTACATCGTTGATAGTGTTACAGTGAAGAATGGTTTCATCCATCTTTACTTTGATAAAGCTGGTCAAAAGACTTATGAAAGACATTCTCTCTCTCATTTTGTTAACTTAGATAACCTGAGAGTTAATAACACTAAAGGTTCATTGCCTATTAATGTTATAGTTTTTGATGGTAAATCAAAATGTGAAGAATCATCTGCAAAATCAGCGTCTGTTTACTACAGTCAGCTTATGTGTCAACCTATACTGTTACTAGATCAGGCATTGGTGTCTGATGTTGGTGACAGTGCAGAAGTTGCAGTTAAAATGTTTGATGCTTACGTTAATACGTTTTCATCAACTTTTAACGTACCAATGGAAAAAATCAAAACACTAGTTGCAACTGCAGAAGCTGAACTTGCAAAGAATGTGTCCTTAGACAATGTCTTATCTACTTTTATTTCAGCAGCTCGGCAAGGGTTTGTTGATTCAGATGTAGAAACCAAAGATGTTGTTGAATGTCTTAAATTGTCACATCAATCTGACATAGAAGTTACTGGTGATAGTTGTAATAACTATATGCTCACCTATAACAAAGTTGAAAACATGACACCCCGCGACCTTGGTGCTTGTATTGACTGTAGTGCGCGTCATATTAATGCGCAGGTAGCAAAAAGTCACAACATTGCTTTGATATGGAACGTTAAAGATTTCATGTCATTGTCTGAACAACTACGAAAACAAATACGTAGTGCTGCCAAAAAGAATAACTTACCTTTTAAGTTGACATGTGCAACTACTAGACAAGTTGTTAATGTTGTAACAACAAAGATAGCACTTAAGGGTGGTAAAATTGTTAATAATTGGTTAAAGCAGTTAATTAAAGTTACACTTGTGTTCCTTTTTGTTGCTGCTATTTTCTATTTAATAACACCTGTTCATGTCATGTCTAAACACACTGACTTTTCAAGTGAAATCATAGGGTACAAGGCTATCGATGGTGGTGTCACTCGTGACATAGCATCCACAGATACTTGTTTTGCTAACAAGCATGCTGATTTTGATACATGGTTTAGTCAGCGTGGTGGTAGTTATACTAATGACAAAGCTTGCCCATTGATTGCTGCAGTCATAACAAGAGAAGTGGGTTTTGTTGTGCCTGGTCTGCCTGGTACGATATTACGCACAACTAATGGTGACTTTTTGCATTTCTTGCCTAGAGTTTTTAGTGCAGTTGGTAACATCTGCTACACACCATCAAAACTTATAGAGTACACTGATTTTGCAACATCAGCTTGTGTTTTGGCTGCTGAATGTACAATTTTTAAAGATGCTTCTGGTAAGCCAGTACCATATTGTTATGACACCAATGTACTAGAAGGTTCTGTTGCATATGAAAGTCTACGCCCTGACACACGCTATGTGCTCATGGATGGCTCTATTATTCAATTTCCTAATACTTACCTTGAAGGTTCTGTTAGAGTGGTAACAACTTTTGATTCTGAGTACTGTAGACACGGCACTTGTGAAAGATCAGAAGCTGGTGTTTGCGTATCTACTAGTGGTAGATGGGTACTTAACAATGATTATTACAGATCTTTACCTGGAGTTTTCTGTGGTGTAGATGCTGTAAATTTACTCACTAATATGTTTACACCACTAATTCAACCTATTGGTGCTTTGGACATATCAGCATCTATAGTAGCCGGTGGTGTTGTAGCTATCGTAGTAACATGCCTTGCCTACTACTTTATGAGGTTTAGAAGAGCTTTTGGTGAATACAGTCATGTAGTTGCCTTTAATACTTTACTATTCCTTATGTCATTTACTGTACTCTGTTTAACACCAGTCTACTCATTTTTACCTGGTGTTTATTCTGTTATTTACTTGTACTTGACATTTTATCTTACTAATGATGTTTCTTTCTTAGCACATATCCAGTGGATGGTTATGTTCACACCTTTAGTACCTTTCTGGATAACAATTGTTTATATCATTTGTATTTCCACAAAGCATTTTTATTGGTTCTTCAGCAACTACCTAAAGAGACGTGTAGTCTTTAATGGTGTTTCCTTTAGTACTTTTGAAGAAGCTGCGCTTTGCACCTTTTTGTTAAATAAAGAAATGTATCTAAAGTTGCGTAGTGATGTGTTATTACCTCTTACGCAATATAATAGATACTTAGCTCTTTATAATAAGTACAAGTATTTTAGTGGAGCCATGGATACAACTAGCTACAGAGAAGCTGCTTGTTGTCATCTCGCAAAGGCTCTCAATGACTTCAGTAACTCAGGTTCTGATGTTCTTTACCAACCACCACAAACCTCTATCACCTCAGCTGTTTTGCAGAGTGGTTTTAGAAAAATGGCATTCCCATCTGGTAAAGTTGAGGGTTGCATGGTACAAGTGACTTGTGGTACAACTACACTTAATGGTCTTTGGCTTGATGATGTAGTTTACTGTCCAAGACATGTGATCTGCACCTCTGAAGACATGCTTAACCCCAATTATGAAGATTTACTTATTCGTAAGTCTAATCATAATTTCTTGGTACAGGCTGGTAATGTTCAACTTAGGGTTATTGGACATTCTATGCAAAATTGTGTACTTAAGCTTAAGGTTGATACAGCCAATCCTAAGACACCTAAGTATAAGTTTGTTCGTATTCAATCAGGACAGACTTTTTCAGTGTTAGCTTGTTACAATGGTTCACCATGTGGTGTTTATCAATGTGCTATGAGACCTAACTTTACAATTAAGGGTTCATTCCTTAATGGTTCATGTGGTAGTGTTGGTTTTAACATAGATTATGACTGTGTCTCTTTTTGTTACATGCATCATATGGAATTACCAACTGGAGTTCATGCTGGCACAGATTTAGAAGGTACCTTTTATGGACCTTTTGTTGATAGGCAAACAGCACAGGCAGCTGGTACGGACACAACTATTACAGTTAATGTTTTAGCTTGGTTGTACGCTGCTGTTATTAATGGAGACAGGTGGTTTCTTAATCGATTTACCACAACTCTTAATGATTTCAATCTTGTGGCTATGAAGTACAATTATGAACCTCTAACACAAGACCATGTTGACATACTAGGACCTCTTTCTGCTCAAACCGGAATTGCCGTTTTAGATATGTGTGCTTCATTAAAAGAATTACTGCAAAATGGTATGAATGGACGTACCATATTGGGTAGTGCTTTATTAGAAGATGAATTTACACCTTTTGATGTTGTTAGACAATGCTCAGGTGTTACTTTTCAAAGTGCAGTAAAAAGAACAATCAAGGGTACACACCACTGGTTGTTACTTACAATTTTGACTTCACTTTTAGTTTTAGTTCAAAGCACTCAATGGTCTTTGTTCTTCTTTGTGTATGAAAATGCCTTTTTGCCTTTTGCTATGGGTATTATTGCTATGTCTGCTTTTGTAATGATGTTTGTCAAACATAAGCATGCATTTCTCTGTTTGTTTCTGTTACCTTCTCTTGCTACTGTAGCTTATTTTAATATGATCTACATGCCTGCTAGTTGGGTGATGCGCATTATGACATGGTTGGATATGGTTGATACTAGTTTGTCTGGTTTCAGGCTAAAAGACTGTGTTATGTATGCATCAGCTGTAGTCTTACTAATCCTTATGACAGCAAGAACTGTGTATGATGATGGTGCTAGGAGAGTGTGGACACTTATGAATGTCTTGACACTCGTTTATAAAGTTTATTATGGTAATGCTTTAGATCAAGCTATTTCCATGTGGGCTCTTATAATCTCTGTTACTTCTAACTACTCAGGTGTAGTTACAACTGTCATGTTTTTGGCCAGAGGTATTGTCTTTATGTGTGTTGAGTATTGCCCTATTTTCTTCATAACTGGTAATACACTTCAGTGTATAATGCTAGTTTATTGTTTCTTAGGCTATTTCTGTACTTGTTACTTTGGCCTCTTCTGTTTACTCAACCGTTACTTTAGACTGACTCTTGGTGTTTATGATTATTTGGTTTCCACACAAGAGTTTAGGTATATGAATTCGCAGGGATTGCTCCCACCAAAGAGTAGCATAGATGCCTTCAAACTCAACATTAAATTGTTGGGTGTTGGAGGTAAACCTTGTATTAAAGTAGCCACTGTACAGTCTAAAATGTCAGATGTAAAGTGCACATCAGTAGTCTTACTCTCAGTTTTGCAACAACTTAGAGTAGAATCATCATCTAAATTGTGGGCTCAATGTGTTCAGTTACACAATGATATTCTCTTAGCTAAAGACACTACTGAAGCCTTTGAAAAAATGGTTTCACTACTTTCTGTCTTACTTTCCATGCAGGGTGCTGTAGACATAAACAAGCTTTGTGAAGAAATGCTTGACAACAGGGCAACCTTACAAGCTATAGCCTCAGAGTTTAGTTCTCTTCCATCATATGCAGCTTTTGCTACCGCTCAAGAAGCTTATGAGCAGGCTGTTGCTAATGGTGACTCTGAAGTTGTTCTTAAAAAGTTGAAGAAGTCTTTGAATGTGGCTAAATCTGAATTTGACCGTGATGCAGCTATGCAACGTAAGTTGGAAAAGATGGCTGATCAAGCTATGACCCAAATGTACAAACAGGCTAGATCTGAGGACAAGAGGGCAAAAGTTACTAGTGCTATGCAGACAATGCTTTTCACTATGCTTAGAAAGTTGGATAATGATGCACTTAACAACATTATCAACAATGCAAGAGATGGTTGTGTTCCATTGAACATAATACCTCTTACAACAGCGGCCAAACTAATGGTTGTCATACCAGACTATAACACATATAAAAATACGTGTGATGGTACAACATTTACTTATGCATCAGCATTGTGGGAAATCCAACAGGTTGTAGATGCAGATAGTAAAATTGTCCAACTTAGTGAAATTAGTATGGACAATTCACCTAATTTAGCATGGCCTCTTATTGTAACAGCTTTAAGGGCCAATTCTGCTGTCAAATTACAGAATAATGAGCTTAGTCCTGTTGCACTACGACAGATGTCTTGTGCTGCCGGTACTACACAAACTGCTTGCACTGATGACAATGCGTTAGCCTACTACAACACAACAAAGGGAGGTAGGTTTGTACTTGCGCTATTATCTGATTTACAGGATTTGAAATGGGCTAGATTCCCTAAGAGTGATGGAACTGGTACTATCTATACAGAACTGGAACCACCTTGTAGGTTTGTTACAGACACACCTAAAGGTCCTAAAGTGAAGTATTTATACTTTATTAAAGGATTAAACAACCTAAATAGAGGTATGGTACTTGGTAGTTTAGCTGCCACAGTACGTCTACAAGCTGGTAATGCAACAGAAGTGCCTGCCAATTCAACTGTATTATCTTTCTGTGCTTTTGCTGTAGATGCTGCTAAAGCTTACAAAGATTATCTAGCTAGTGGGGGACAACCAATCACTAATTGTGTTAAGATGTTGTGTACACACACTGGTACTGGTCAGGCAATAACAGTTACACCGGAAGCCAATATGGATCAAGAATCCTTTGGTGGTGCATCGTGTTGTCTGTACTGTCGTTGCCACATAGATCATCCAAATCCTAAAGGATTTTGTGACTTAAAAGGTAAGTATGTACAAATACCTACAACTTGTGCTAATGACCCTGTGGGTTTTACACTTAAAAACACAGTCTGTACCGTCTGCGGTATGTGGAAAGGTTATGGCTGTAGTTGTGATCAACTCCGCGAACCCATGCTTCAGTCAGCTGATGCACAATCGTTTTTAAACGGGTTTGCGGTGTAAGTGCAGCCCGTCTTACACCGTGCGGCACAGGCACTAGTACTGATGTCGTATACAGGGCTTTTGACATCTACAATGATAAAGTAGCTGGTTTTGCTAAATTCCTAAAAACTAATTGTTGTCGCTTCCAAGAAAAAGACGAAGATGACAATTTAATTGATTCTTACTTTGTAGTTAAGAGACACACTTTCTCTAACTACCAACATGAAGAAACAATTTATAATTTACTTAAGGATTGTCCAGCTGTTGCTAAACATGACTTCTTTAAGTTTAGAATAGACGGTGACATGGTACCACATATATCACGTCAACGTCTTACTAAATACACAATGGCAGACCTCGTCTATGCTTTAAGGCATTTTGATGAAGGTAATTGTGACACATTAAAAGAAATACTTGTCACATACAATTGTTGTGATGATGATTATTTCAATAAAAAGGACTGGTATGATTTTGTAGAAAACCCAGATATATTACGCGTATACGCCAACTTAGGTGAACGTGTACGCCAAGCTTTGTTAAAAACAGTACAATTCTGTGATGCCATGCGAAACGCTGGTGTTGTTGGTGTACTGACATTAGATAATCAAGATCTCAATGGTAACTGGTATGATTTCGGTGATTTCATACAAACCACGCCAGGTAGTGGAGTTCCTGTTGTAGATTCTTATTATTCATTGTTAATGCCTATATTAACCTTGACCAGGGCTTTAACTGCAGAGTCACATGTTGACACTGACTTAACAAAGCCTTATATTAAATGGGATTTGTTAAAATATGATTTCACGGAAGAGAGGTTAAAACTCTTTGACCGTTATTTTAAATATTGGGATCAGACATACCACCCAAATTGTGTTAACTGTTTGGATGATAGATGCATTCTGCATTGTGCAAACTTTAATGTTTTATTCTCTACAGTGTTCCCACCTACAAGTTTTGGACCTCTAGTGAGAAAAATATTTGTTGATGGTGTTCCATTTGTAGTTTCAACTGGATACCACTTCAGAGAGCTAGGTGTTGTACATAATCAGGATGTAAACTTACATAGCTCTAGACTTAGTTTTAAGGAATTACTCGTGTATGCTGCTGACCCTGCCATGCACGCTGCTTCTGGTAATTTATTACTAGATAAACGCACTACGTGCTTTTCAGTAGCTGCACTCACTAACAATGTTGCCTTTCAAACTGTCAAACCCGGTAATTTTAACAAAGACTTCTACGACTTTGCTGTGTCTAAGGGTTTCTTTAAGGAAGGAAGTTCTGTTGAATTAAAACACTTCTTCTTTGCTCAGGATGGTAATGCTGCTATCAGCGATTATGACTACTATCGTTATAATCTACCAACAATGTGTGATATCAGACAACTCTTATTTGTAGTTGAAGTTGTTGATAAGTACTTTGATTGTTACGATGGTGGCTGTATTAATGCTAACCAAGTCATCGTCAACAACCTAGACAAATCAGCTGGTTTTCCATTTAATAAATGGGGTAAGGCTAGACTTTATTATGATTCAATGAGTTATGAGGATCAAGATGCACTTTTCGCATATACAAAACGTAATGTCATCCCTACTATAACTCAAATGAATCTTAAGTATGCCATTAGTGCAAAGAATAGAGCTCGCACCGTAGCTGGTGTTTCTATCTGTAGTACTATGACCAATAGGCAGTTCCATCAAAAATTATTGAAATCAATAGCCGCCACTAGAGGAGCTACTGTAGTAATTGGAACAAGCAAATTCTATGGTGGTTGGCATAACATGTTAAAAACTGTTTACAGTGATGTTGAAAATCCTCACCTTATGGGTTGGGATTACCCTAAATGTGATAGAGCCATGCCTAACATGCTTAGAATTATGGCCTCACTCGTTCTTGCTCGCAAACATACAACGTGCTGTAGCTTGTCACACCGTTTCTATAGACTAGCTAATGAGTGTGCTCAAGTATTGAGTGAAATGGTCATGTGTGGCGGTTCACTATATGTTAAACCAGGTGGAACCTCATCAGGAGATGCCACAACTGCTTATGCTAATAGTGTTTTTAACATTTGTCAAGCTGTTACGGCCAATGTTAATGCACTTTTATCTACTGATGGTAACAAAATTGCCGATAAGTATGTCCGCAATTTACAACACAGACTTTATGAGTGTCTCTATAGAAATAGAGATGTTGACACAGACTTTGTGAATGAGTTTTACGCATATTTGCGTAAACATTTCTCAATGATGATACTCTCTGATGATGCTGTGGTGTGTTTTAATAGCACTTACGCATCTCAAGGTTTAGTGGCTAGCATAAAGAACTTTAAGTCAGTTCTTTATTATCAAAACAATGTTTTTATGTCTGAAGCAAAATGTTGGACTGAGACTGACCTTACTAAAGGACCTCATGAATTTTGCTCTCAACATACAATGCTAGTTAAACAAGGTGATGATTATGTGTACCTCCCTTATCCAGATCCGTCACGAATCTTAGGGGCTGGCTGTTTTGTAGATGATATTGTAAAAACAGATGGTACACTTATGATTGAACGGTTTGTGTCTTTAGCTATAGATGCTTACCCACTTACTAAACATCCTAATCAGGAGTATGCTGATGTCTTTCATTTGTACTTACAATACATAAGAAAGTTACATGATGAGTTAACAGGACATATGTTAGACATGTATTCTGTTATGCTTACTAATGATAACACTTCAAGGTATTGGGAACCTGAGTTTTATGAGGCCATGTACACACCCCATACAGTCTTACAGGCTGTTGGGGCTTGTGTTCTTTGTAATTCACAGACTTCATTAAGATGTGGTGCTTGCATACGTAGACCATTCTTATGCTGTAAATGCTGTTACGACCACGTCATATCAACATCACATAAATTAGTCCTGTCTGTTAATCCATATGTTTGCAATGCTCCAGGTTGTGATGTCACAGATGTGACTCAACTTTATTTAGGAGGTATGAGCTATTATTGTAAATCACATAAACCACCCATTAGTTTCCCGTTGTGTGCTAATGGACAAGTTTTTGGTTTATATAAAAATACATGTGTTGGTAGCGATAACGTTACTGACTTCAATGCAATAGCTACATGTGATTGGACAAATGCTGGTGATTACATTTTAGCTAACACCTGTACTGAAAGACTCAAGCTTTTCGCAGCAGAAACGCTCAAAGCTACTGAGGAGACATTTAAACTGTCTTATGGTATTGCCACTGTACGTGAAGTGCTGTCTGACAGAGAATTACACCTTTCATGGGAAGTTGGTAAACCTAGACCACCACTTAACAGAAATTATGTCTTTACTGGTTATCGTGTAACTAAAAACAGTAAAGTACAAATAGGAGAGTACACCTTTGAAAAAGGTGACTATGGTGATGCTGTTGTCTACCGAGGTACAACAACTTATAAATTAAATGTTGGTGACTATTTTGTGCTGACATCACATACAGTAATGCCACTAAGTGCACCTACACTAGTGCCACAAGAGCACTATGTTAGAATTACTGGCTTATACCCAACACTCAATATTTCAGATGAGTTTTCTAGCAATGTTGCAAATTATCAAAAGGTTGGTATGCAAAAGTATTCTACACTCCAAGGACCACCTGGTACTGGTAAGAGTCATTTTGCTATTGGCTTAGCTCTCTACTACCCTTCTGCTCGCATAGTGTATACAGCTTGCTCCCATGCTGCTGTTGATGCACTATGTGAGAAGGCATTAAAATATTTGCCTATAGATAAATGTAGTAGAATCATACCTGCACGTGCTCGTGTAGAGTGTTTTGATAAATTCAAAGTGAATTCAACATTAGAACAGTATGTCTTTTGTACTGTAAATGCATTGCCTGAGACAACTGCAGATATAGTTGTCTTTGATGAAATCTCAATGGCTACAAATTATGATTTGAGTGTTGTCAATGCCAGATTACGTGCTAAGCACTATGTGTACATTGGCGACCCTGCTCAATTACCTGCACCACGCACATTGCTAACTAAGGGCACACTAGAACCAGAATATTTCAATTCAGTGTGTAGACTCATGAAAACTATAGGTCCAGACATGTTCCTTGGAACTTGTCGGCGTTGTCCTGCTGAAATTGTTGACACTGTGAGTGCTTTGGTTTATGATAATAAGCTGAAAGCACATAAAGACAAATCAGCTCAATGTTTTAAAATGTTTTATAAGGGTGTTATTACGCACGATGTTTCATCTGCAATTAACAGGCCACAAATAGGCGTGGTAAGAGAATTCCTTACACGCAACCCTGCTTGGAGAAAAGCTGTCTTCATCTCACCTTATAATTCACAGAATGCTGTAGCCTCAAAGATTTTGGGACTACCAACTCAAACTGTTGATTCATCACAGGGTTCAGAATATGACTATGTCATATTCACTCAAACCACTGAAACAGCTCACTCTTGTAATGTAAACAGATTTAATGTTGCTATTACCAGAGCAAAAGTAGGCATACTTTGTATAATGTCTGATAGAGATCTTTATGACAAGTTGCAATTTACAAGTCTTGTGATTCCACGTAGGAATGTGGCAACTTTACAAGCTGAAAATGTAACAGGACTTTTTAAAGATTGTAGTAAGGTAATCACTGGTTTACATCCTACACAGGCACCTACACACATCAGTGTTGACACTAAATTCAAAACTGAAGGTTTATGTGTTGACATACCTGGCATACCTAAGGACATGACCTATAGAAGACTCATCTCCATGATGGGTTTCAAAATGAATTACCAAGTTAATGGTTACCCTAATATGTTTATCACCCGCGAGGAAGCCATAAGACATGTACGTGCATGGATTGGCTTTGATGTAGAGGGGTGTCATGCCACTAGAGAAGCTGTTGGTACCAATTTACCTTTACAGCTAGGTTTTTCTACAGGTGTTAACCTAGTTGCTGTACCTACAGGCTATGTTGATACACCTAATAATACAGACTTTTCCAGAGTTAGTGCTAAACCACCGCCTGGAGACCAATTTAAACACCTTATACCACTTATGTACAAAGGACTTCCTTGGAATGTAGTGCGTATAAAGATTGTACAAATGTTAAGTGACACACTTAAAAATCTCTCTGACAGAGTCGTATTTGTCCTATGGGCACATGGCTTTGAATTGACATCTATGAAGTACTTTGTGAAAATAGGACCTGAGCGCACTTGTTGTCTATGTGATAGACGTGCCACATGCTTTTCCACTGCTTCAGACACTTATGCCTGTTGGCATCATTCTATTGGATTTGATTATGTCTATAATCCATTTATGATTGATGTTCAACAATGGGGTTTTACAGGTAACCTACAAAGCAACCATGATCTGTATTGTCAAGTCCATGGTAATGCACATGTAGCTAGTTGTGATGCAATCATGACTAGGTGTCTAGCTGTCCACGAGTGCTTTGTTAAGCGTGTTGACTGGACTATTGAATATCCTATAATTGGTGATGAACTGAAGATTAATGCGGCTTGTAGAAAGGTTCAACACATGGTTGTTAAAGCTGCATTATTAGCAGACAAATTCCCAGTTCTTCATGACATTGGTAACCCTAAAGCTATTAAGTGCGTACCTCAAGCTGATGTAGAGTGGAAGTTCTATGATGCACAGCCTTGTAGTGACAAAGCTTATAAAATAGAAGAATTATTCTATTCTTATGCCACACATTCTGACAAATTCACAGATGGTGTATGCCTATTTTGGAATTGCAATGTCGATAGATATCCTGCCAATTCCATTGTTTGTAGATTTGACACTAGAGTGCTATCTAACCTTAACTTGCCTGGCTGTGATGGTGGCAGTTTGTATGTAAACAAACATGCATTCCACACACCAGCTTTTGATAAAAGTGCTTTTGTTAATTTAAAACAATTACCATTTTTCTATTACTCTGACAGTCCATGTGAATCTCATGGAAAACAAGTAGTGTCAGATATAGACTATGTACCACTAAAGTCCTCCACGTGTATAACACGTTGCAATTTAGGTGGTGCTGTTTGTAAACATCATGCTAATGAGTATAGATTGTATCTTGATGCTTATAACATGATGATCTCAGCTGGCTTTAGCTTATGGGTTTACAAACAATTTGATACTTATAACCTCTGGAATACTTTTACAAGACTTCAGAGTTTAGAAAATGTGGCTTTTAATGTTGTAAACAAGGGACATTTTGATGGACAGCAGGGTGAAGTACCAGTTTCCATCATTAATAACACTGTTTACACAAAAGTTGACGGTGTGGATGTAGAATTGTTTGAAAATAAAACAACATTACCTGTTAATGTAGCATTTGAGCTTTGGGCTAAACGCAACATTAAACCAGTACCAGAGGTTAAAATACTCAATAATTTGGGTGTAGACATTGCTGCTAATACTGTGATTTGGGACTACAAAAGAGATGCTCCAGCACACATATCTACTATTGGTGTTTGTTCTATGACTGACATAGCCAAGAAACCAACTGAAACGATTTGTGCACCACTCACTGTCTTTTTCGATGGTAGAGTTGATGGTCAAGTAGACTTATTTAGAAATGCCCGTAATGGTGTTCTTATTACAGAGGGTAGTGTTAAAGGTTTACAACCATCTGTAGGTCCCAAACAAGCTAGTCTTAATGGAGTCACATTAATTGGGGAAGCCGTAAAAACACAGTTCAATTATTATAAGAAAGTTGATGGTGTTGTCCAACAATTACCTGAAACTTACTTTACTCAGAGTAGAAATTTACAAGAATTCAAACCCAGGAGTCAAATGGAAATTGATTTCTTAGAATTAGCTATGGATGAATTCATTGAACGGTATAAATTAGAAGGCTACGCTTTCGAACATATCGTTTATGGAGATTTTAGTCATAGTCAGTTAGGTGGTTTACATCTACTGATTGGACTAGCTAAACGTTCTAAGGAATCACCTCTTGAATTAGAAGATTTTATTCCTATGGACAGTACAGTTAAAAATTATTTCATAACAGATGCGCAAACAGGTTCATCTAAGTGTGTGTGTTCTGTTATTGATTTACTACTTGATGATTTTGTTGAAATAATAAAATCCCAAGATTTATCTGTAGTTTCTAAAGTTGTCAAAGTGACTATTGACTATACAGAAATTTCATTTATGCTTTGGTGTAAAGATGGCCATGTAGAAACATTTTACCCAAAATTACAATCTAGTCAAGCGTGGCAACCGGGTGTTGCTATGCCTAATCTTTACAAAATGCAAAGAATGCTACTAGAAAAGTGTGACCTTCAAAATTATGGTGATAGTGCAACATTACCTAAAGGCATAATGATGAATGTCGCAAAATATACTCAACTGTGTCAATATTTAAACACATTAACATTAGCTGTGCCCTATAATATGAGAGTTATACATTTTGGTGCTGGTTCTGATAAAGGAGTTGCACCAGGTACAGCTGTTTTAAGACAGTGGTTGCCTACGGGTACGCTGCTTGTCGATTCAGATCTTAATGACTTTGTCTCTGATGCAGATTCAACTTTGATTGGTGATTGTGCAACTGTACATACGGCTAATAAATGGGATCTTATTATTAGTGATATGTATGATCCTAAAACCAAAAATGTTACACAAGAAAATGATTCCAAAGAGGGATTTTTCACTTACATTTGTGGATTTATACAACAAAAGCTAGCTCTTGGAGGTTCTGTGGCTATAAAGATAACAGAACATTCTTGGAATGCTGATCTTTATAAGCTCATGGGACACTTCGCATGGTGGACTGCTTTTGTTACTAATGTAAATGCATCTTCATCTGAGGCATTTTTAATTGGATGTAATTACCTTGGCAAACCACGTGAACAGATAGATGGTTATGTCATGCATGCAAATTACATATTTTGGAGGAACACAAACCCAATTCAGTTGTCTTCCTATTCTTTGTTTGACATGAGTAAGTTTCCTCTTAAATTAAGAGGTACTGCTGTTATGTCTCTTAAGGAGGGACAAATCAATGATATGATTTTGTCTCTTATTAGTAAGGGTAGGCTCATCGTTAGAGAAAATAATAGAGTCATAATTCCTAGTGATGTACTTGTTAATAACTAAACGAACATGTTTATTTTACTTCTTATTGGTTATACAGCAGCCACCACATGTGTGACTGGTCCCACTATTGAGAATAAGCAAAATGTTTCCTCCTTAATGAGAGGTGTTTATTATCCTGATGATATATATAGATCTAATGTTAATGTTCTTTTTACTGTACCTTTTCTTAGGTTTAATTCCACTCTAACCTGGTATAATTTTTGGAACCAAGCATACACCTCGCGTGTTATGGAATTTGGTGACGGCATTTACTTTTCAACTGTAGATAAATCAAATGCTGTTAGAGGCTGGATTTTTGGTACGACATTGGATAATACCACACAATCAGCACTACTTATTAATAATGGCAGTCTTGTAACAATACAAGTTTGCTATTTTCAGTTTTGCGCCAACCCTGCCTTTCTAGTAGCGGGAGGTCAACAAACAAGTGCAGCTGTTTACATCAGTTCACATAACTGTACTTATTCTGAAGTCTTGAGTCACATTTCGCTTGACTTTACGGAGGATACAGGCTCATTCAAACGCTTGCGTGAGTTTGTGTTTAAAAATAATGATGGGTTTCTTCATATCTATGGTGCTTATCAACCTCATGTAATTGACATTGGTGCCACTCCATCATTACCCTCTACATTTAAACCTCTAATACCTTTATGGAAATTACCATTAGGTCTTAATATTACTAATTTCAAAGTAGTTTTAACTTTTCGTTCTAATAGCCAACCGTTACAAGCTAACTTTGCTGTTGGTAGTCTTAAATTAACCACTATCATGCTTTCTTTTGATGTTAATGGCACTATAGATAAAGCTGTGGATTGCTCTAGTGATCCACTATCTGAGCTGAAGTGTACACTTAAGAGTTTTAATGTAAGTAAAGGAATTTACCCTACATCCAATTTCAGAATCTTGCCTTCTACAGAAGTGGTGAGATTTCCTAATATTACAAACTTTTGCCCATTTGACAAGGTTTTTAATGCTACTAGGTTCCCCAATGTATATGCATGGCAAAGAACTAAGATTTCTGACTGTATTGCCGATTATACAGTCCTTTATAACTCAACTTCTTTTTCCACATTTAAGTGCTATGGTGTTTCACCTTCTAAGTTGATTGATTTGTGCTTTACAAGTGTGTATGCTGATACGTTCCTTATAAGGTTTTCAGAAGTTAGACAAATAGCACCCGGAGAGACTGGTGTTATAGCTGACTATAATTATAAATTACCTGATGACTTTACTGGTTGCGTTTTAGCATGGAACACTGCTCAACAGGACATTGGTAGTTACTTTTACAGGTCTCACCGGGCTGTAAAGCTTAAACCTTTTGAAAGGGACTTATCATCGGATGAAAATGGTGTTCGTACCTTGAGTACGTATGATTTTAATCCAAATGTACCTTTAGATTATCAAGCTACTAGAGTCGTTGTGCTCTCTTTTGAACTACTGAATGCACCAGCAACCGTGTGCGGACCTAAATTGTCGACACAACTTGTTAAGAACCGGTGCGTCAACTTCAATTTTAACGGACTTAGGGGCACTGGTGTTCTAACTGATTCAGATAAAAGATTTCAGTCTTTTCAACAATTTGGTCGCGATTCAGCTGATTTTACTGATTCTGTGCGCGACCCTCAAACGCTCCAAATATTAGACATCTCACCATGTTCTTTTGGTGGCGTTAGTGTTATTACACCTGGTACACAAACTTCCTCTAAAGTGGCTGTTTTGTACCAAGATGTCAACTGTACAGACGTTCCTACGGCACTGGGTCTGGACCAAATTTCAGCTGCTTGGCGTGTTTATGCTATAGGCAATGACGTTTTCCAGACCCAGGCCGGTTGTTTAGTGGGGGCTGAGCACACTAACATCTCTTATGAGTGTGACATTCCCATAGGAGCGGGTGTGTGTGCCAGTTACAACTCACCTGCAGCGCGTGTAGGTACTAATTCCATTATTGCCTACGCGATGTCAATTGGTGCAGAAAGTTCTATTGCATATTCTAATAACTCAATAGCCATACCCACCAATTTTTCTATTCAGGTTACCACTGAAGTGTTGCCTGTTTCTGTGTCAAAAACTTCAGTAGATTGTACTATGTACATCTGCGGTGATTCACAGGAATGTAACAAGTTATTGTTACAGTATGGTAGTTTTTGTGCACAGCTCAACCGTGCATTGTCTGGTGTAGCTGTTGAACAAGACAAAAACACTGAAGCAGTTTTTGCTCAAGTTAAACAAATTTATAAAGCACCTGTCATTAAAGATTTAGGTGGCTTTAATTTTTCACAATTATTACCTGACCCTACCAAACCTAGCCAGAGGTCTTTTATTGAAGACTTACTGTTTGATAAGGTCACCCTTTCTGACGCTGGGTTTATTAAGCAGTATGGAGACTGCCTTGGTGACATAGCTGCCAGAGACCTCATTTGCGCACAGAAGTTTAATGGACTCACTGTTCTACCACCTCTGCTCACAGATGAAATGATAGCTGCATATACATCGGCTCTTGTTAGTGGCACTGCCACTGCTGGTTGGACCTTTGGTATAGGTGCTGCCTTACAAGTTCCATTTGCAATGCAAATGGCTTATAGGTTTAATGGTATTGGAGTTACACAGAATGTTCTCTATGAGAATCAAAAATTGATTGCCAACCAATTTAACAGTGCTATTGGCAAAATTCAAGACTCACTTTCATCCACAGCAAGTGCACTTGGAAAACTTCAAGATGTTGTCAATCAAAATGCACAAGCTTTAAACACGCTTGTCAAACAACTTAGCTCCAATTTTGGTGCAATTTCAAGTGTGTTAAATGATATTCTTTCACGTCTAGACAAAGTTGAGGCTGAAGTGCAGATTGATAGGTTGATCACAGGCAGACTTCAAAGCTTGCAGACATATGTGACTCAACAACTAATTAGAGCTGCCGAAATCAGAGCTTCTGCTAATCTTGCTGCTACTAAAATGTCAGAGTGTGTACTTGGACAATCAAAAAGAGTTGATTTTTGTGGAAAAGGCTATCATCTCATGTCCTTCCCTCAGTCAGCACCTCATGGTGTAGTTTTCTTGCATGTGACATATGTCCCTGCACAAGAAAAGAACTTCACAACTGCTCCTGCAATTTGCTATGACGGAAAAGCACATTTCCCTCGTGAAGGTGTCTTTGTTTCAAATGGCACACACTGGTTTGTAACACAAAGGAATTTTTATGAACCACAAATCATCACTACAGATAACACATTTGTATCTGGCAGCTGTGATGTTGTAATAGGAATTGTCAACAACACAGTTTATGATCCTTTGCAACCTGAACTCGATTCATTTAAGGAGGAGTTAGACAAATATTTTAAAAATCATACATCACCAGATGTAGATCTAGGTGACATCTCTGGCATTAATGCTTCAGTTGTAAACATTCAAAAAGAAATTGACCGCCTCAATGAGGTTGCCAAAAATTTAAATGAATCTCTCATCGACCTCCAAGAACTTGGAAAGTATGAGCAGTATATAAAATGGCCATGGTATATTTGGCTAGGTTTTATAGCTGGCTTGATTGCCATAATAATGGTGACAATTATGCTTTGCTGTATGACCAGTTGCTGCAGTTGTCTCAAGGGCTGTTGTTCTTGTGGATCCTGCTGCAAATTTGATGAAGACGACTCTGAGCCAGTGCTCAAAGGAGTCAAATTACATTACACATAAACGAACTTATGGATTTGTTTATGAGAATTTTCACACTTGGAATTGTAACTTTGAAACAAGGTGAAATTAAGGATGCTACTCCTTCAGATTCTGTTCGCGCTACTGCAACGATACCGATACAAGCCTCACTCCCTTTCGGATGGCTTATTGTTGGCGTTGCACTTCTTGCTGTTTTTCAGAGCGCTTCCAAAATCATAACCCTTAAAAAGAGATGGCAACTAGCTCTCTCTAAGGGTATTCACTTTACTTGCAACTTGCTGCTGCTGTTTGTAACAGTTTATTCACACCTTTTGCTCGTTGCTGCTGGCCTTGAAGCCCCTTTTCTCTATCTTTACGCTTTAGTCTACTTCTTGCAGAGTATAAACTTTGTAAGAATAATAATGAGGCTTTGGCTTTGCTGGAAATGCCGTTCCAAAAACCCATTACTCTATGATGCCAACTACTTTCTTTGCTGGCATACTAATTGTTATGACTATTGTATACCTTACAACAGTGTAACTTCTTCAATTGTCATTACTTCAGGTGATGGCACAACAAGTCCTATTTCTGAACATGACTACCAGATTGGTGGTTATACTGAGAAATGGGAATCTGGAGTAAAAGATTGTATTGCATTACACAGTTACTTCACTTCAGATTATTACCAGCTGTACTCAACCCAATTGAGCACAGACACTGGTGTTGAACATGTTACCTTCTTCATCTACAGTAAAATTGTAGATGAGCCTGAAGAACATGTCCAAATTCACACAATCGACGGTTCATCCGGAGTTGTTAATCCAGCAATGGAACCAATTTATGATGAACCGACGACGACTACTAGCGTGCCTTTGTAAGCACAAGCTGATGAGTACGAACTTATGTACTCATTCGTTTCGGAAGAAACAGGTACGTTAATAGTTAATAGCGTACTTCTTTTTCTTGCTTTCGTGGTATTCTTGCTAGTCACACTAGCCATCCTTACTGCGCTTCGATTGTGTGCGTACTGCTGCAATATTGTTAACGTGAGTCTTGTAAAACCTTCTTTTTACGTTTACTCCCGTGTTAAAAATCTGAATTCTTCTAGAGTTCCTGATCTTCTGGTCTAAACGAACTAAATATTATATTAGGTTTTCTGTTTGGAACTTTAATTTTAGCCATGGTAGACAACGGTACCATTACCGTTGAAGAGCTTAAAAAGCTCCTTGAACAATGGAACCTAGTAATAGGATTCCTATTTCTTACATGGATTTGTCTCCTACAATTTGCCTATGCCAATAGGAATAGGTTCTTGTACATAATAAAGTTAATTTTCCTCTGGCTGCTTTGGCCAGTAACTTTAGCTTGCTTTGTGCTTGCTGCTGTTTACAGAATAAATTGGATCACTGGAGGAATTGCTATCGCAATGGCTTGTCTTGTAGGCTTGATGTGGCTCAGCTATTTCATTGCTTCTTTCAGGCTGTTTGCGCGTACACGCTCCATGTGGTCATTTAACCCAGAAACTAACATTCTTCTTAATGTGCCACTTCATGGCACTATTCTGACCAGACCGCTTCTAGAGAGTGAACTCGTAATCGGAGCTGTGATCCTTCGTGGACATCTTCGTATTGCTGGACACTATCTAGGACGCTGTGACATCAAGGACCTGCCTAAAGAAATCACTGTTGCTACATCACGAACGCTTTCTTATTACAAATTGGGAGCGTCTCAGCGTGTAGCAGGTGATTCAGGTTTTGCTGCATACAGTCGCTACAGGATTGGAAACTACAAACTAAATACAGACCATTCCAGTAGCAGTGACAATATTGCTTTGCTTGTACAGTAAGTGACAACAGATGTTTCATCTCGTTGACTTTCAGTTTACTATAGCAGAGATATTACTAATTATTATGAGGACTTTCAAAGTTTCCATTTGGAACCTTGATTACATTATAAACCTTATAATTAAAAATTTATCTAAGCCACTAACTGAGAATAAATATTCTCAATTAGATGAAGAGCAACCAATGGAGATTGATTAAACGAACATGAAAATTATTCTTTTCTTGGCATTGATAACACTTGCTACTTGTGAGCTTTATCACTACCAAGAGTGTGTTAGAGGTACAACAGTACTTTTAAAAGAACCTTGCTCTTCTGGAATATATGAGGGCAATTCACCATTTCATCCTCTAGCTGATAACAAATTTGCACTGACTTGCTTTAGCACTCAATTTGCTTTTGCTTGTCCTGATGGCATAAAACACGTCTATCAGTTACGTGCCAGATCAGTTTCACCTAAACTGTTCATCAGACAAGAGGAAATTCAAGAACTTTACTCACCAATTTTTCTTATCATTGCAGCCATAGTGTTTATAACACTTTGCTTCACACTCAAACGAAAGATAGAATGAGTGAACTTTCACTAATTGACTTCTATTTGTGCTTTTTAGCCTTTCTGCTATTCCTTGTTTTAATTATGCTTATTATCTTTTGGTTCTCACTTGAACTGCAGGATTGTAGTGATGCTTGTCAAGTCTAAACGAACATGAAACTTCTCATTGGTTTGACTTGTATATCTCTAAGTAGTTGCATACGCACAGTAGTACAAAGGTGTGCGTCTAATCAGCCTCATGTACTTGAAAACCCTTGTCCAACTAGCTATAAGCCAGAATGGAACATTAGGTATGATACTAAAGGTAACACATATAAAACAGCATGGCTGTGTGCTCTAGGCAAGGTTTTACTTTTCCACAAGTGGCACAATATGGTTTTATCTTGTTCGCCTAATACCACTATTAGTTGTATAGATCCAACAGGTGGTGCACTTATAGCTAGGTGTTGGTACTTACATGAAGGCCATCAAACAGCTTCTTTTAGAGACATACTTGTGGTTTTAAATAAACGAACAAATTAAAATGTCTGATAATGGACACCAAAGTCAACGAAATGCGCCCCGCATTACGTTTGGTGGACCCTCAGATTCAACTGGCAGTAACCAGAATGGAGAACGCAGTGGAGCACGACCAAAACAACGTCGTCCCCAAGGTTTACCCAATAATACTGCGTCTTGGTTCACCGCTCTCACTCAACATGGCAAGGAAGACCTTAAATTCCCTCGAGGACAAGGCGTTCCGATTAACACCAATAGCAGTCGAGATGACCAAATTGGCTACTACCGAAGAGCTACCAGACGAATTCGTGGTGGTGACGGTAAAATGAAAGATCTCAGTCCAAGATGGTATTTCTATTACCTAGGAACTGGGCCAGAAGCTGGACTTCCCTATGGTGCTAACAAAGATGGCATCATATGGGTTGCAACTGAGGGAGCCTTGAATACACCAAAAGATCACATTGGCACCCGCAATCCTGCTAACAATGCTGCAATCGTGCTACAACTTCCTCAAGGAACAACATTGCCAAAGGGCTTCTACGCAGAGGGGAGCAGAGGCGGCAGTCAAGCTTCTTCTCGCTCCTCATCACGTAGTCGCAACAGTTCAAGAAATTCAACTCCAGGCAGCAGTAGGGGAATTTCTCCTGCTAGGATGGCTGGCAATGGCGGTGATGCTGCTCTTGCTTTGCTGCTGCTTGACAGATTGAACCAGCTTGAGAGCAAAATGTCTGGTAAAGGCCAACAACAACAAGGCCAAACTGTCACTAAGAAATCTGCTGCAGAGGCTTCCAAGAAACCTCGGCAAAAACGTACTGCCACTAAACAATACAATGTAACACAAGCTTTTGGCAGACGTGGTCCAGAACAAACCCAAGGAAACTTTGGGGACCAGGAACTAATCAGACAAGGAACTGATTACAAACATTGGCCGCAAATTGCACAATTTGCTCCCAGCGCTTCTGCATTCTTCGGAATGTCGCGCATTGGCATGGAAGTCACACCTTCGGGAACGTGGTTGACCTATACAGGTGCCATCAAATTGGATGACAAAGACCCAAATTTCAAAGATCAAGTCATTTTGCTGAATAAGCACATTGACGCATACAAAACATTCCCACCAACAGAGCCTAAAAAGGACAAAAAGAAAAAGGCTGATGAGACTCAAGCCTTACCGCAGAGACAGAAGAAACAGCAAACTGTGACTCTTCTTCCTGCTGCAGATTTGGATGATTTCTCCAAACAATTGCAACAATCCATGAGCAGTGCTGATTCAACTCAGGCCTAAACTCATGCAGACCACACAAGGCAGATGGGCTATATAAACGTTTTCGCTTTTCCGTTTACGATATATAGTCTACTCTTGTGCAGAATGAATTCTCGTAACTACATAGCACAAGTAGATGTAGTTAACTTTAATTTCACATAGCAATCTTTAATCAGTGTGTAACATTAGGGAGGACTTGAAAGAGCCACCACATTTTCACCGAGGCCACGCGGAGTACGATCGAGGGTACAGTGAATAATGCTAGGGAGAGCTGCCTATATGGAAGAGCCCTAATGTGTAAAATTAATTTTAGTAGTGCTATCCCCGTGTGATTTTAATAGCTTCTTAGGAGAATGTCGAAAAAAAAAAAAAAAAAAA

#Haploid contigs of RmYN01 
>H1(3000-5000)   	ATGCTGGTGAAGAAAACCTTTCATCACGTATGTATTGCTCCTTCTACCCTCCGGATGAGGAAGAAGATGATGATGCAGAGTGTGAGGAGGAAGAAATTGCTGACGAGACCTGTGAACATGAGTATGGTACAGAGGATGATTATCAAGGTCTTCCTCTGGAATTTGGTTCCTCAACTGAAACAGTTCAAGTAGAGGAAGAAGAAGAGGAGGACTGGCTGGATGACACTAATGAGCAATCAGAGGTTGAACTAGAACCAGAACCTACACCTGAAGAACCAGTTAATCAGTTTACTGGTTATTTAAAACTTACGGACAATGTTGCCATTAAGTGTGTGGACATCGTTAAGGAGGCACAAAATGCTAATCCTACGGTGATTGTAAATGCTGCTAACATACACCTGAAACATGGTGGTGGTGTAGCAGGTGCACTCAACAAGGCTACTAATGGTGCCATGCAGAAGGAGAGTGACGATTACATCAAGCAGAATGGTCCTCTTAGAGTAGGAGGTTCGTGTTTGCTGTCTGGACACAACCTTGCTAATAAATGCCTGCATGTTGTTGGACCTAACCTAAATGCAGGTGAGGATATCCAACTCCTTAAGGCGGCTTATGAGAACTTTAACTCACAGGAAACTTTACTTGCACCATTGCTGTCAGCTGGCATATTTGGTGCTAAACCACTTGATTCTTTAAAAGTGTGCGTGCAAACAGTTCGCACTCATGTTTATATTGCAGTCAATGATCAGAAGCTTTATGATCAGGTTGTTATGGACTATCTTGATAGTCTGAAGCCTACAGTGGAAACACCTAAGGAGGAGCAACCAAAAATAGAGGATTCTAACGTAAAGGAAGAACCTACTACTCAGAAACCTGTTGATGTAAAACCTAAAATTAAGGCTTGCATCGAAGAGGTCACTACAACACTGGAAGAGACTAAGTTTCTTACCAATAAGTTGCTTCTTTTTGCTGATATCAGCGGTAAACTTTACCAAGATTCTCAGAATATGCTTAGAGGTGAGGACGTGTCTTTCCTTGAGAGAGATGCGCCTTACATGGTAGGTGATGTTATCAATAGTGGTGATATTACCTGCGTTGTAATACCTTCTAAGAAGGCTGGTGGTACTACAGAAATGCTTGCAAGAGCATTGAAGAAAGTGCCAATTGATGAGTATATAACCACATATCCTGGTCAAGGTTGTGCTGGTTATACACTTGATGAAGCTAGGACTGCTCTTAAAAAGTGCAAATCTGCACTGTATGTTTTACCTTCAGAATCACCTAATGCTAAGGAAGAAATTCTAGGCACTGTATCCTGGAATTTGAGAGAAATGCTTGCTCACGCTGAAGAGACAAGAAAATTAATGCCTATCTGCATGGATGTCAGAGCCATAATGGCCACCATCCAACGCAAGTACAAAGGAATTAAAATTCAAGAAGGCATCGTTGACTATGGTGTCCGATTCTTCTTTTATACTAGTAAAGAGCCTGTAGCTTCTATTATTACGAAGCTGAACTCTCTAAATGAGCCACTTGTCACAATGCCAATTGGTTATGTGACACATGGTTTTAATCTTGAAGAGGCTGCGCGCTGTATGCGTTCTCTTAAAGCTCCTGCCGTAGTGTCAGTATCATCACCAGATGCTGTTACTACATATAATGGATACCTCACTTCGTCATCAAAGACATCTGAGGAGCACTTTGTGGAAACAGTTTCTTTGGCTGGCTCTTACAGAGATTGGTCCTATTCAGGACAGCGTACAGAGTTAGGTGTTGAATTTCTTAAGCGTGGTGACAAAATTGTGTACCACACTTTGGAGAGCCCCGTCAAGTTCCATCTTGACGGTGAGGTTCTTCCACTTGACAAATTAAAGAGTCTCTTATCCCTACGGGAGGTTAAGACTATAAAAGTGTTCACAACTGTGGACAATACTAATCTCCACACACATCTTGTGGATATGTCTATGACATATGGACAGCAGTTTGGTCCAACATATTTGGATG
>H2(17000-17700)	CTACACTCCAAGGACCACCTGGTACTGGTAAGAGCCACTTTGCTATCGGACTTGCTCTCTACTACCCATCTGCTCGTATAGTGTATACAGCTTGCTCTCATGCAGCTGTTGATGCCCTGTGCGAAAAGGCATTAAAATATTTGCCTATAGATAAGTGTAGTAGAATTATACCTGCGCGTGCGCGCGTAGAGTGTTTTGATAAATTCAAGGTGAATTCAACATTAGAACAGTATGTTTTCTGCACTGTAAATGCATTGCCAGAAACAACTGCTGATATTGTAGTCTTTGATGAAATTTCTATGGCTACTAATTATGACTTGAGTGTTGTCAATGCTAGACTGCGTGCAAAACACTATGTCTACATTGGTGATCCTGCTCAATTACCGGCTCCTCGCACATTGCTAACTAAAGGCACACTGGAACCTGAGTACTTTAACTCAGTGTGCAGACTTATGAAAACAATAGGTCCTGACATGTTTCTTGGAACATGTCGCCGCTGTCCTGCTGAGATTGTCGACACTGTGAGTGCTTTAGTTTATGACAATAAGCTCAGAGCATACAAAGAGAAGTCAGCTCAATGCTTCAAAATGTTCTACAAGGGTGTGATTACACATGATGTTTCATCTGCGATCAACAGGCCTCAAATAGGTGTTGTAAGAGAATTTCTTACACGCAATCCTGCTTGGAGAAAAGCTGTTTT
>H3(20000-22000)	AATACCTTCAAAGGGACCAGCACAAGCTAGTGTTAATGGAGTCACATTAATTGGAGAGTCAGTAAAAACACAGTTTAATTACTTTAAGAAAGTAGATGGCATCATTCAGCAATTGCCCGAAACCTACTTCACTCAAAGCCGAGACTTGGAGGATTTTAAGCCCAGATCACAAATGGAAACTGATTTTCTTGAGCTTGCCATGGATGAATTCATAGAACGGTACAAGCTTGAAGGCTATGCCTTCGAACATATCGTTTATGGAGATTTTAGTCATGGACAGCTTGGTGGACTGCATTTAATGGTTGGTCTAGCTAAGCGCTCACAAGATTCACCGCTTAAATTAGAGGATTTTATCCCTATGGACAGCACAGTGAAAAATTATTTCATAACAGATGCGCAAACAGGTTCATCAAAATGCGTGTGCTCTGTTATTGACCTTTTGCTTGATGACTTTGTTGAGATAATAAAGTCACAAGATTTATCAGTGGTTTCAAAGGTGGTCAAAGTAACAATTGACTATGCTGAAATTTCATTTATGTTATGGTGTAAGGATGGACATGTTGAAACCTTTTACCCAAAATTACAAGCAAGTCAAGCATGGCAACCGGGAGTTGCAATGCCTAACTTGTATAAGATGCAAAGAATGCTTCTTGAAAAATGTGACCTTCAGAATTATGGCGAAAATGCTGTTATACCAAAAGGAATAATGATGAATGTCGCAAAATATACTCAACTGTGTCAATATTTAAATACACTTACATTAGCCGTGCCATATAATATGAGAGTTATCCATTTTGGTGCTGGCTCAGACAAAGGAGTTGCACCCGGCACAGCTGTCCTCAGACAGTGGTTGCCAATTGGCACACTACTTGTTGATTCAGATCTTAATGACTTCGTCTCTGACGCTGATTCTACTTTAATTGGAGACTGTGCAACCGTACATACAGCCAACAAATGGGATCTCATTGTTAGCGATATGTATGATCCTAAAACCAAACATGTGACAAAGGAAAATGACTCAAAAGAAGGATTTTTCACTTACCTGTGTGGATTTATTAAACAAAAACTAGCCCTGGGAGGTTCTGTAGCTGTAAAGATAACTGAGCACTCATGGAATGCGGATCTCTACAAGCTCATGGGACATTTTTCATGGTGGACAGCTTTTGTTACAAATGTTAATGCATCTTCATCAGAAGCATTCTTAATTGGAGTTAACTATCTTGGCAAGCCAAAAGAACAAATTGATGGTTACACCATGCATGCTAACTACATTTTCTGGAGGAACACAAATCCAATTCAATTGTCTTCCTATTCACTTTTTGACATGAGTAAGTTCCCTCTTAAATTAAGGGGAACAGCCGTTATGTCCTTAAAGGAGAATCAAATCAATGAAATGATTTATTCTTTACTTGAAAAAGGCAGACTTATCATTAGGGAAAACAATAGAGTTGTTGTCTCAAGTGATGTTCTCGTTAATAACTAAACGAACATGAAAATTTTCTTGTTTAGTTTGCTCTTTAGTGCTGCCTTAGCTCAGGAGGGTTGTGGCTCGTTGAGTTACAAACCGCAACCTAAGCTGGCACAATTTTCATCTTCCAAGAGAGGTGTTTATTACAATGATGATATTTTTCGTTCTGATGTATTGCACCTCACTCAGGATTATTTCCTACCATTTCATTCTAATTTAACGCAGTACTTTTCATTAAATGTCGATTCGGATCGTCAAGTCTATTTTGACAATCCAACCTTGAATTTTGGTGATGGTGTGTATTTCGCTGCAACTGAAAAGTCTAATGTTATTAGAGGTTGGATTTTTGGCTCTACTATGGACAATAGTACGCAGTCAGCTATCATTGTTAACAATTCCACACACATTATAATACGTGTGTGTAATTTTAACCTTTGTAAAGAACCCATGTTTACAGTCTCTCGAGGCGTCCATTTTAGTTCTTGGGTTTATCAAAGTGCATTCAATTGCACATATGACAGAGTCGAGAAAA
>H4(24600-26000-1)	TGCCATCGCAAGACAAACTTCACCACTGCCCCAGCAATCTGTCATCAAGGCAAGGCTCACTTCCCTCGTGAAGGTGTTTTTGTATCTAATGGCACTTCTTGGTTTATCACACAGAGGAATTTCTTTTCACCACAAATAATTACAACAGACAATACATTTGTCTCTGGAAATTGTGATGTCGTTATAGGCATCATTAACAACACAGCTTATGATCCTCTGCAACCTGAGCTAGACTCATTTAAAGAAGAACTGGACAAGTACTTCAAAAATCATACATCACCAGATGTTGATCTTGGCGACATCTCAGGCATTAATGCCTCAGTCGTCAATATTCAAAAAGAAATTGACCGCCTCAATGAGGTTGCCAAAAATCTAAATGAATCGCTCATCGATCTTCAAGAACTTGGAAAATATGAGCAATACATCAAATGGCCTTGGTACGTTTGGCTCGGCTTCATTGCTGGACTGATTGCTATCGTCATGGCCACTATACTGCTTTGTTGCATGACCAGCTGTTGCAGTTGCCTCAAGGGTGCATGCTCTTGCGGTTCTTGCTGCAAATTTGATGAGGACGACTCTGAGCCCGTGCTCAAAGGGGTCAAATTACACTACACATAAACGAACTTAATGGATTTGTTTATGAGTATTTTCACACTTGGATCAATCACTCGTCAACCAGGTAAGATTGAAAATGCTTTTCCTTCAAGTACTGTTCATGCTACTGCAACGATACCGCTACAAGCCTCACTCCCTTTCGGATGGCTTGTTGTTGGTGTTGCACTTCTTGCTGTTTTTCAAAGCGCTTCCAAAGTGATTGCGCTTCATAAGAGGTGGCAGCTCGCTCTGTACAAAGGCATTCAGCTTGTTTGCAATTTGCTGCTACTCTTTGTAACAATTTACTCACACCTTCTACTCTTAGCTGCTGGCGTGGAGGCACAATTTTCGTACATTTATGCTCTGATTTATATTCTGCAAGTTGTCAGCTTTTGCAGATTTATTATGAGATGCTGGCTTTGCTGGAAGTGCAAATCCAAAAACCCATTACTTTATGATGTCAACTACTTTGTTTGCTGGCATACACACAGTTATGACTACTGTATACCTTACAACAGTGTCACAGATACAATTGTCCTCACATCCAGTGATGGAACAAATGTGCCAAAACTAAAGGAAGACTACCAAATTGGTGGTTATTCTGAAGACTGGCACTCAGGCGTGAAAGACTACGTAGTAATACATGGTTATTTCACTGAAATTTACTACCAGCTTGAATCGACTCAATTGTCGACGGACACTGGTGCTGAAAATGCCACATTCTTCATCTATAGCAAACTTGTTAAAGATGCGGATCATGTGCAAATACACACAATCGACGGCTCTTCAGGAGTTGTAAATCCAGT
>H5(24600-26000-2)	TGCCATCGCAAGAAAGAAACTTCACCACTGCCCCAGCAATCTGCCATCAAGGCAAGGCACACTTCCCTCGTGAAGGTGTTTTTGTATCTAATGGCACTTCTTGGTTTATCACACAGAGGAACTTCTTTTCACCACAAATAATTACAACAGACAATACATTTGTCTCTGGAAATTGTGATGTCGTTATTGGCATCATCAACAATACTGTTTATGATCCTCTGCAACCTGAGCTTGACTCATTTAAAGAAGAGCTGGACAAGTACTTCAAAAACCACACGTCACCTGATGTGGATCTTGGCGACATCTCAGGCATCAATGCTTCAGTCGTCAATATTCAAAAAGAAATTGACCGCCTCAATGAGGTTGCCAAAAATCTAAATGAATCGCTCATCGATCTTCAAGAACTTGGAAAATATGAGCAATACATCAAATGGCCTTGGTATGTTTGGCTTGGCTTTATTGCTGGACTAATCGCTATCGTTATGGCCACTATTCTGCTTTGTTGCATGACCAGCTGTTGCAGTTGTCTCAAGGGTGCTTGCTCTTGTGGTTCTTGCTGCAAATTTGATGAGGATGACTCTGAGCCTGTGCTCAAAGGAGTCAAATTACACTACACATAAACGAACTTAATGGATTTGTTTATGAGTATTTTCACACTTGGTTCAATTACACGTAAGCCAGGTAAAATTGACAATGCTTCTCCTGCAAGTACTGTTCATGCTACTGCAACGATACCGCTACAAGCCACACTCCCTTTCGGATGGCTTGTTGTTGGTGTTGCACTTCTTGCTGTTTTTCAAAGCGCTTCCAAAGTGATTGCGCTTCATAAGAGGTGGCAGCTCGCTCTGTACAAAGGCATTCAGCTTGTTTGCAATTTGCTGCTACTCTTTGTAACAATTTACTCACACCTTCTACTCTTAGCTGCTGGCGTGGAGGCACAATTTTCGTACATTTATGCTCTGATTTATATTCTGCAAGTTGTTAGTGTTTGCAGGTTTATCATGAGATGCTGGCTGTGCTGGAAATGCAGATCCAAGAATCCATTACTCTATGATGCTAACTATTTTGTTTGTTGGCATACTAATTGTTATGACTACTGTATACCTTACAACAGTGTCACAGATACAATTGTCCTCACATCCAGTGATGGAACAAATGTGCCAAAACTAAAGGAAGACTACCAAATTGGTGGTTATTCTGAAGACTGGCACTCAGGCGTGAAAGACTACGTAGTAATACATGGTTATTTCACTGAAATTTACTACCAGCTTGAATCGACTCAATTGTCGACGGACACTGGTGCTGAAAATGCCACATTCTTCATCTATAGCAAACTTGTTAAAGATGCGGATCATGTGCAAATACACACAATCGACGGCTCTTCAGGAGTTGTAAATCCAGT

#Large segments spanning from S2 to ORF10 without ORF8 (21 betacoronavirus) for phylogenetic tree 1
>GQ153539	    AGTACCGGCCAGAAATCAATTGTTGCCTATACTATGTCACTGGGTGCTGAAAATTCCATTGCATACGCTAATAATTCAATTGCCATACCTACAAATTTTTCAATCAGTGTCACTACAGAAGTGATGCCTGTTTCAATGGCTAAAACAGCCGTGGATTGTACTATGTACATCTGCGGTGATTCTTTAGAGTGCAGCAACTTACTATTGCAGTATGGAAGCTTTTGCACACAACTCAATCGTGCCCTCACTGGCATTGCTATAGAACAGGACAAAAACACTCAGGAGGTCTTTGCCCAGGTTAAACAAATGTACAAGACACCTGCCATAAAGGACTTTGGCGGTTTCAATTTTTCACAAATATTGCCTGACCCTTCAAAGCCAACGAAGAGATCATTTATTGAAGACTTGCTCTTCAATAAAGTGACTCTCGCTGATGCTGGCTTTATGAAACAATATGGTGACTGCCTAGGTGATGTTAGTGCTAGAGACCTTATCTGTGCCCAGAAGTTCAATGGACTTACTGTGCTACCGCCACTGCTCACAGATGATATGGTTGCTGCATACACAGCTGCGCTAGTTAGTGGTACTGCTACGGCGGGCTGGACGTTTGGTGCAGGTGCAGCTCTTCAAATACCATTTGCTATGCAAATGGCTTATAGGTTTAATGGCATTGGAGTTACTCAAAATGTTCTCTATGAGAACCAAAAGCTGATAGCCAATCAGTTTAATAGTGCTATAGGCAAAATTCAAGAATCATTATCATCTACTGCAAGTGCACTAGGAAAACTGCAGGATGTGGTTAACCAAAATGCACAAGCTCTTAACACGCTTGTTAAACAACTCAGCTCTAATTTTGGAGCTATCTCAAGTGTGTTAAATGATATTCTCTCTCGCCTTGATAAAGTTGAGGCAGAAGTTCAAATTGACAGGTTGATTACAGGCAGATTGCAAAGCCTTCAAACCTACGTAACACAACAACTTATCAGAGCTGCTGAAATCAGAGCTTCTGCTAATCTTGCTGCTACTAAAATGTCTGAGTGCGTTCTTGGACAATCAAAAAGAGTTGATTTCTGTGGAAAAGGCTACCACCTTATGTCCTTCCCTCAATCAGCACCTCACGGTGTCGTTTTTCTACATGTCACATATGTGCCATCACAAGAGAAAAACTTCACAACAGCTCCAGCTATTTGTCACGAAGGCAAAGCTTATTTCCCTCGTGAAGGTGTCTTTGTGTCTAATGGCACTTCTTGGTTTATTACGCAGAGGAATTTTTACTCTCCACAATTAATTACAACAGATAATACTTTTGTTTCTGGTAATTGTGATGTCGTGATCGGCATCATTAATAATACTGTTTATGATCCTCTGCAGCCTGAACTTGACTCGTTTAAGGAAGAGCTGGACAAGTACTTCAAAAATCATACATCACCAGATGTTGATCTTGGCGACATTTCAGGCATTAATGCTTCAGTCGTCAACATTCAAAAGGAGATTGACCGCCTCAATGAGGTTGCCAAAAACCTAAATGAATCACTCATTGACCTCCAAGAACTTGGGAAATATGAGCAATACATCAAGTGGCCTTGGTATGTTTGGCTCGGCTTTATTGCTGGACTAATTGCCATCGTCATGGTTACAATCTTGCTTTGTTGCATGACCAGCTGTTGCAGTTGTCTCAAGGGTGCATGCTCTTGTGGTTCGTGCTGCAAATTTGATGAGGACGACTCTGAGCCAGTGCTCAAAGGAGTCAAATTACATTACACATAAACGAACTTAATGGATTTGTTTATGAGCATTTTCACATTGGGAGCAATCACGCGCAATCCAGCGAAAATTGAAAATGCTTCTCCTGCAAGTACTGTTCATGCTACTGCAACGATACCACTACAAGCCACATTCCCTTTCGGATGGCTTATTGTTGGCGTTGCACTTCTTGCTGTTTTTCAAAGCGCTTCTAAAGTAATTGCGCTTCATAGAAGGTGGCAGCTCGCCTTATATAAAGGCGTTCAACTTGTATGTAATATGCTGCTGCTTTTTGTGACAATTTACTCACACCTTCTACTTCTAGCTGCTTGCATGGAAGCACAATTCTTGTACATCTATGCCCTGATTTATATCTTGCAAATTGTAAGTTTTTGTAGATTTATCATGAGATGCTGGCTGTGCTGGAAGTGCAGATCCAAAAATCCATTACTCTATGATGCTAACTATTTTGTATGTTGGCATACTAATAACTATGACTACTGTATACCATACAACAGTGTCACAGATACAGTTGTCATCACCTCAGGTGATGGAACAAATCAGCCAAAACTAAAAGAAGACTATCAAATTGGTGGTTATTCTGAGGATTGGCATTCAGGTGTTAAAGACTATGTAGTAATATATGGCTATTTCACCGAAGTTTATTACCAGCTTGAATCGACTCAATTGTCGACTGATACTGGTGCTGAAAATGCTACATTCTTCATCTATAGCAAGCTTGTTAAAGAATGTGCAAATACACACAATCGACGGCTCTTCAGGAGTTGTAAATCCAGCAATGGATCCAATTTATGATGAGCCGACGACGACTACTAGCGTGCCTTTGTAAGCACAAGAAAGTGAGTACGAACTTATGTACTCATTCGTTTCGGAAGAGACAGGTACGTTAATAGTTAATAGCGTACTTCTTTTCCTTGCTTTCGTGGTATTCTTGCTAGTCACACTAGCCATCCTTACTGCGCTTCGATTGTGTGCGTACTGCTGCAATATTGTTAACGTGAGTTTAGTAAAACCAACAGTTTACGTTTACTCACGTGTTAAAAATCTGAACTCTTCTGAGGGAGTTCCTGATCTTCTGGTCTAAACGAACTAACTATTATTATTATTCTGTTTGGAACTTTAACATTGCTCATCATGGCAGAC---AACGGTACAATTACTGTTGAGGAGCTTAAACAACTCCTGGAACAATGGAATCTAGTAATAGGTTTCATTTTCCTTGCTTGGATTATGTTACTACAGTTTGCCTATTCCAACCGGAACAGGTTTCTGTATATAATAAAGCTTGTTTTCCTCTGGCTCTTGTGGCCAGTAACACTTGCTTGCTTTGTGCTTGCTGCTGTTTACAGAATTAATTGGGTGACTGGCGGAATTGCGATTGCAATGGCTTGTATAGTAGGCTTGATGTGGCTTAGCTACTTCGTTGCTTCTTTCAGGCTGTTTGCTCGCACCCGCTCAATGTGGTCATTCAATCCAGAAACAAATATTCTTCTCAATGTGCCTCTTCGGGGGACAATTCTGACCAGACCGCTCATGGAAAGTGAACTTGTCATTGGTGCTGTGATCATTCGTGGTCACTTGCGGATGGCTGGACACTCCCTTGGGCGCTGTGACATAAAGGACCTGCCAAAAGAGATTACGGTGGCTACATCACGAACGCTTTCTTATTACAAATTAGGAGCGTCGCAGCGTGTAGGCACTGATTCAGGTTTTGCTGCATACAACCGCTACCGAATTGGAAACTACAAACTAAATACAGACCATTCAGGTAGCAACGACAATATTGCTTTGCTAGTACAGTAAGTGACAACAGATGTTTCATCTAGTTGACTTCCAGGTTACAATAGCAGAGATATTGATTATCATTATGAAAACTTTCAGGGTTGCCATTTGGAACCTTGACATACTAATAAGTTCAATAGTGAGACAATTATTTAAGCCTCTAACTAAGAAGAATTATTCAGAGTTAGATGATGAAGAACCTATGGAGTTAGATTATCCATAAAACGAACATGAAAATTATTCTCTTCTTGACATTGATAGCGCTTGCAACTTGTGAGTTATATCATTATCAGGAGTGTGTTAGGGGTACGACTGTACTACTAAAAGAACCTTGCCCATCAGGAACATATGAGGGCAATTCACCATTTCACCCTCTTGCTGATAATAAATTTGCACTAACTTGCTCTAGCACACATTTTGCTTTTGCTTGTGCTGACGGTACTAGACACACCTATCAGCTTCGTGCAAGATCAGTTTCACCAAAACTTTTCATCAGACAGGAGGAAGTTTATCAAGAGCTCTACTCACCACTTTTCCTCATTGTTGCTGCATTAGTATTTATAATACTTTGCTTCACCATTAAGAGAAAGACAGAATGAATGAGCTCACTTTAATTGACTTCTATTTGTGCTTTTTAGCCTTTCTGCTATTCCTTGTTTTAATTATGCTTCTTATATTTTGGTTCTCGCTTGAGATTCAGGACATAGAAGAACCTTGTAACAAGGTCTAAACGAACACGAACAAACTAAAATGTCTGATAATGGACCCCAA---AGTCAACGTAGTGCCCCCCGCATTACATTTGGTGGACCCGCAGATTCAAATGACAATAACCAGGATGGAGGACGCAGTGGTGCACGGCCAAAACAGCGCCGGCCCCAAGGTTTACCCAATAATACTGCGTCTTGGTTCACAGCTCTCACTCAGCATGGCAAAGAGGAACTTAGATTCCCTCGAGGCCAGGGCGTTCCAATCAACACCAATAGTGGTAAAGATGACCAAATTGGCTACTACCGAAGAGCTACCCGACGAGTTCGTGGTGGTGACGGCAAAATGAAAGAGCTCAGCCCCAGATGGTATTTCTATTACCTAGGAACTGGCCCAGAAGCTTCACTTCCCTATGGCGCTAATAAAGAAGGCATCGTATGGGTCGCAACTGAGGGAGCCTTGAATACACCGAAAGATCACATTGGCACCCGCAACCCTAATAACAATGCTGCCATCGTGCTACAACTTCCTCAAGGAACAACATTGCCAAAAGGCTTCTACGCAGAGGGGAGCAGAGGTGGCAGTCAATCTTCATCTCGCTCCTCATCACGTAGTCGCGGTAATTCAACAAATTCAACTCCTGGCAGCAGTAGGGGAAGTTCTCCTGCTCGATTGGCTAGCGGAGGTGGTGAAACTGCCCTCGCGCTATTGCTGCTAGACAGATTGAATCAGCTTGAGAGCAAAGTTTCTGGTAAAGGCCAACAACAACCAGGCCAAACCGTCACTAAGAAATCTGCTGCTGAGGCATCGAAGAAGCCTCGCCAAAAACGTACTGCTACTAAACAGTACAACGTCACTCAAGCATTTGGGAGACGTGGTCCAGAGCAAACCCAAGGAAACTTTGGGGACCAAGAACTAATCAGACAAGGAACTGATTACAAACATTGGCCGCAAATTGCACAATTTGCTCCAAGTGCCTCTGCATTCTTCGGAATGTCACGCATTGGCATGGAAGTCACACCTTCGGGAACATGGCTGACTTATCATGGAGCCATCAAATTGGATGACAAAGATCCACAATTCAAAGACAACGTCATACTGCTGAACAAGCACATTGACGCATATAAAACATTCCCACCAACAGAGCCTAAAAAGGACAAAAAGAAAAAGACTGATGAAGCTCAGCCTTTACCGCAGAGACAAAAGAAGCAGCCCACTGTGACTCTTCTTCCTGCGGCTGACATGGATGATTTCTCCAGACAACTTCAACATTCCATGAGTGGAGCTTCTGCTGATTCTACTCAGGCATAAACACTCATGATGACCACACAAGGCAGATGGGCTATGTAAACGTTTTCGCAATTCCGTTTACGATACATAGTCTACTCTTGTGCAGAATGAATTCTCGTAGCTAAACAGCACAAGTAGGTTTAGTTAACTTTAATCTCACATAG
>GQ153540	    AGTACCGGCCAGAAATCAATTGTTGCCTATACTATGTCACTGGGTGCTGAAAATTCCATTGCATACGCTAATAATTCAATTGCCATACCTACAAATTTTTCAATCAGTGTCACTACAGAAGTGATGCCTGTTTCAATGGCTAAAACAGCCGTGGATTGTACTATGTACATCTGCGGTGATTCTTTAGAGTGCAGCAACTTACTATTGCAGTATGGAAGCTTTTGCACACAACTCAATCGTGCCCTCACTGGCATTGCTATAGAACAGGACAAAAACACTCAGGAGGTCTTTGCCCAGGTTAAACAAATGTACAAGACACCTGCCATAAAGGACTTTGGCGGTTTCAATTTTTCACAAATATTGCCTGACCCTTCAAAGCCAACGAAGAGATCATTTATTGAAGACTTGCTCTTCAATAAAGTGACTCTCGCTGATGCTGGCTTTATGAAACAATATGGTGACTGCCTAGGTGATGTTAGTGCTAGAGACCTTATCTGTGCCCAGAAGTTCAATGGACTTACTGTGCTACCGCCACTGCTCACAGATGATATGGTTGCTGCATACACAGCTGCGCTAGTTAGTGGTACTGCTACGGCGGGCTGGACGTTTGGTGCAGGTGCAGCTCTTCAAATACCATTTGCTATGCAAATGGCTTATAGGTTTAATGGCATTGGAGTTACTCAAAATGTTCTCTATGAGAACCAAAAGCTGATAGCCAATCAGTTTAATAGTGCTATAGGCAAAATTCAAGAATCATTATCATCTACTGCAAGTGCACTAGGAAAACTGCAGGATGTGGTTAACCAAAATGCACAAGCTCTTAACACGCTTGTTAAACAACTCAGCTCTAATTTTGGAGCTATCTCAAGTGTGTTAAATGATATTCTCTCTCGCCTTGATAAAGTTGAGGCAGAAGTTCAAATTGACAGGTTGATTACAGGCAGATTGCAAAGCCTTCAAACCTACGTAACACAACAACTTATCAGAGCTGCTGAAATCAGAGCTTCTGCTAATCTTGCTGCTACTAAAATGTCTGAGTGCGTTCTTGGACAATCAAAAAGAGTTGATTTCTGTGGAAAAGGCTACCACCTTATGTCCTTCCCTCAATCAGCACCTCACGGTGTCGTTTTTCTACATGTCACATATGTTCCATCACAAGAGAAAAACTTCACAACAGCTCCAGCTATTTGTCACGAAGGCAAAGCTTATTTCCCTCGTGAAGGTGTCTTTGTGTCTAATGGCACTTCTTGGTTTATTACGCAGAGGAATTTTTACTCTCCACAATTAATTACAACAGATAATACTTTTGTTTCTGGTAATTGTGATGTCGTGATCGGCATCATTAATAATACTGTTTATGATCCTCTGCAGCCTGAACTTGACTCGTTTAAGGAAGAGCTGGACAAGTACTTCAAAAATCATACATCACCAGATGTTGATCTTGGCGACATTTCAGGCATTAATGCTTCAGTCGTCAACATTCAAAAGGAGATTGACCGCCTCAATGAGGTTGCCAAAAACCTAAATGAATCACTCATTGACCTCCAAGAACTTGGGAAATATGAGCAATACATCAAGTGGCCTTGGTATGTTTGGCTCGGCTTTATTGCTGGACTAATTGCCATCGTCATGGTTACAATCTTGCTTTGTTGCATGACCAGCTGTTGCAGTTGTCTCAAGGGTGCATGCTCTTGTGGTTCGTGCTGCAAATTTGATGAGGACGACTCTGAGCCAGTGCTCAAAGGAGTCAAATTACATTACACATAAACGAACTTAATGGATTTGTTTATGAGCATTTTCACATTGGGAGCAATCACGCGCAATCCAGCGAAAATTGAAAATGCTTCTCCTGCAAGTACTGTTCATGCTACTGCAACGATACCACTACAAGCCACATTCCCTTTCGGATGGCTTATTGTTGGCGTTGCACTTCTTGCTGTTTTTCAAAGCGCTTCTAAAGTAATTGCGCTTCATAGAAGGTGGCAGCTCGCCTTATATAAAGGCGTTCAACTTGTATGTAATATGCTGCTGCTTTTTGTGACAATTTACTCACACCTTCTACTTCTAGCTGCTTGCATGGAAGCACAATTCTTGTACATCTATGCCCTGATTTATATCTTGCAAATTGTAAGTTTTTGTAGATTTATCATGAGATGCTGGCTGTGCTGGAAGTGCAGATCCAAAAATCCATTACTCTATGATGCTAACTATTTTGTATGTTGGCATACTAATAACTATGACTACTGTATACCATACAACAGTGTCACAGATACAGTTGTCATCACCTCAAGTGATGGAACAAATCAGCCAAAACTAAAAGAAGACTATCAAATTGGTGGTTATTCTGAGGATTGGCATTCAGGTGTTAAAGACTATGTAGTAATATATGGCTATTTCACCGAAGTTTATTACCAGCTTGAATCGACTCAATTGTCGACTGATACTGGTGCTGAAAATGCTACATTCTTCATCTATAGCAAGCTTGTTAAAGAATGTGCAAATACACACAATCGACGGCTCTTCAGGAGTTGTAAATCCAGCAATGGATCCAATTTATGATGAGCCGACGACGACTACTAGCGTGCCTTTGTAAGCACAAGAAAGTGAGTACGAACTTATGTACTCATTCGTTTCGGAAGAGACAGGTACGTTAATAGTTAATAGCGTACTTCTTTTCCTTGCTTTCGTGGTATTCTTGCTAGTCACACTAGCCATCCTTACTGCGCTTCGATTGTGTGCGTACTGCTGCAATATTGTTAACGTGAGTTTAGTAAAACCAACAGTTTACGTTTACTCACGTGTTAAAAATCTGAACTCTTCTGAGGGAGTTCCTGATCTTCTGGTCTAAACGAACTAACTATTATTATTATTCTGTTTGGAACTTTAACATTGCTCATCATGGCAGAC---AACGGTACAATTACTGTTGAGGAGCTTAAACAACTCCTGGAACAATGGAATCTAGTAATAGGTTTCATTTTCCTTGCTTGGATTATGTTACTACAGTTTGCCTATTCCAACCGGAACAGGTTTCTGTATATAATAAAGCTTGTTTTCCTCTGGCTCTTGTGGCCAGTAACACTTGCTTGCTTTGTGCTTGCTGCTGTTTACAGAATTAATTGGGTGACTGGCGGAATTGCGATTGCAATGGCTTGTATAGTAGGCTTGATGTGGCTTAGCTACTTCGTTGCTTCTTTCAGGCTGTTTGCTCGCACCCGCTCAATGTGGTCATTCAATCCAGAAACAAATATTCTTCTCAATGTGCCTCTTCGGGGGACAATTCTGACCAGACCGCTCATGGAAAGTGAACTTGTCATTGGTGCTGTGATCATTCGTGGTCACTTGCGGATGGCTGGACACTCCCTTGGGCGCTGTGACATAAAGGACCTGCCAAAAGAGATTACGGTGGCTACATCACGAACGCTTTCTTATTACAAATTAGGAGCGTCGCAGCGTGTAGGCACTGATTCAGGTTTTGCTGCATACAACCGCTACCGAATTGGAAACTACAAACTAAATACAGACCATTCAGGTAGCAACGACAATATTGCTTTGCTAGTACAGTAAGTGACAACAGATGTTTCATCTAGTTGACTTCCAGGTTACAATAGCAGAGATATTGATTATCATTATGAAAACTTTCAGGGTTGCCATTTGGAACCTTGACATACTAATAAGTTCAATAGTGAGACAATTATTTAAGCCTCTAACTAAGAAGAATTATTCAGAGTTAGATGATGAAGAACCTATGGAGTTAGATTATCCATAAAACGAACATGAAAATTATTCTCTTCTTGACATTGATAGCGCTTGCAACTTGTGAGTTATATCATTATCAGGAGTGTGTTAGGGGTACGACTGTACTACTAAAAGAACCTTGCCCATCAGGAACATATGAGGGCAATTCACCATTTCACCCTCTTGCTGATAATAAATTTGCACTAACTTGCTCTAGCACACATTTTGCTTTTGCTTGTGCTGACGGTACTAGACACACCTATCAGCTTCGTGCAAGATCAGTTTCACCAAAACTTTTCATCAGACAGGAGGAAGTTTATCAAGAGCTCTACTCACCACTTTTCCTCATTGTTGCTGCATTAGTATTTATAATACTTTGCTTCACCATTAAGAGAAAGACAGAATGAATGAGCTCACTTTAATTGACTTCTATTTGTGCTTTTTAGCCTTTCTGCTATTCCTTGTTTTAATTATGCTTCTTATATTTTGGTTCTCGCTTGAGATTCAGGACATAGAAGAACCTTGTAACAAAGTCTAAACGAACACGAACAAACTAAAATGTCTGATAATGGACCCCAA---AGTCAACGTAGTGCCCCCCGCATTACATTTGGTGGACCCGCAGATTCAAATGACAATAACCAGGATGGAGGACGCAGTGGTGCACGGCCAAAACAGCGCCGGCCCCAAGGTTTACCCAATAATACTGCGTCTTGGTTCACAGCTCTCACTCAGCATGGCAAAGAGGAACTTAGATTCCCTCGAGGCCAGGGCGTTCCAATCAACACCAATAGTGGTAAAGATGACCAAATTGGCTACTACCGAAGAGCTACCCGACGAGTTCGTGGTGGTGACGGCAAAATGAAAGAGCTCAGCCCCAGATGGTATTTCTATTACCTAGGAACTGGCCCAGAAGCTTCACTTCCCTATGGCGCTAATAAAGAAGGCATCGTATGGGTCGCAACTGAGGGAGCCTTGAATACACCGAAAGATCACATTGGCACCCGCAACCCTAATAACAATGCTGCCATCGTGCTACAACTTCCTCAAGGAACAACATTGCCAAAAGGCTTCTACGCAGAGGGGAGCAGAGGTGGCAGTCAATCTTCATCTCGCTCCTCATCACGTAGTCGCGGTAATTCAACAAATTCAACTCCTGGCAGCAGTAGGGGAAGTTCTCCTGCTCGATTGGCTAGCGGAGGTGGTGAAACTGCCCTCGCGCTATTGCTGCTAGACAGATTGAATCAGCTTGAGAGCAAAGTTTCTGGTAAAGGCCAACAACAACCAGGCCAAACCGTCACTAAGAAATCTGCTGCTGAGGCATCGAAGAAGCCTCGCCAAAAACGTACTGCTACTAAACAGTACAACGTCACTCAAGCATTTGGGAGACGTGGTCCAGAGCAAACCCAAGGAAACTTTGGGGACCAAGAACTAATCAGACAAGGAACTGATTACAAACATTGGCCGCAAATTGCACAATTTGCTCCAAGTGCCTCTGCATTCTTCGGAATGTCACGCATTGGCATGGAAGTCACACCTTCGGGAACATGGCTGACTTATCATGGAGCCATCAAATTGGATGACAAAGATCCACAATTCAAAGACAACGTCATACTGCTGAACAAGCACATTGACGCATATAAAACATTCCCACCAACAGAGCCTAAAAAGGACAAAAAGAAAAAGACTGATGAAGCTCAGCCTTTACCGCAGAGACAAAAGAAGCAGCCCACTGTGACTCTTCTTCCTGCGGCTGACATGGATGATTTCTCCAGACAACTTCAACATTCCATGAGTGGAGCTTCTGCTGATTCTACTCAGGCATAAACACTCATGATGACCACACAAGGCAGATGGGCTATGTAAACGTTTTCGCAATTCCGTTTACGATACATAGTCTACTCTTGTGCAGAATGAATTCTCGTAGCTAAACAGCACAAGTAGGTTTAGTTAACTTTAATCTCACATAG
>GQ153542	    AGTACCGGCCAGAAATCAATTGTTGCCTATACTATGTCACTGGGTGCTGAAAATTCCATTGCATACGCTAATAATTCAATTGCCATACCTACAAATTTTTCAATCAGTGTCACTATAGAAGTGATGCCTGTTTCAATGGCTAAAACATCCGTGGATTGTACAATGTACATCTGTGGTGACTCTTTGGAGTGCAGCAACCTACTATTGCAGTATGGAAGCTTTTGCACACAGCTCAATCGCGCCCTTACTGGCATTGCTATAGAACAGGACAAAAACACTCAGGAAGTCTTTGCCCAGGTTAAACAAATGTACAAGACACCTGCCATAAAAGATTTTGGCGGTTTCAATTTCTCACAAATATTGCCTGACCCTTCAAAGCCAACGAAGAGATCATTTATTGAAGACCTGCTCTTCAACAAAGTGACTCTCGCTGATGCTGGCTTTATGAAACAATATGGTGAATGCCTAGGTGATGTTAGTGCTAGAGACCTTATCTGTGCCCAGAAGTTCAATGGACTTACTGTGCTACCACCACTGCTCACAGATGAGATGATTGCTGCATATACAGCTGCGCTAGTTAGTGGTACTGCTACGGCAGGCTGGACATTCGGTGCAGGGGCAGCTCTCCAAATACCGTTCGCTATGCAAATGGCCTATAGGTTTAATGGCATTGGAGTTACTCAAAACGTTCTCTATGAGAACCAGAAGCTGATAGCTAATCAGTTTAATAGTGCTATAGGCAAAATTCAAGACTCATTATCATCTACTGCGAGTGCACTTGGAAAACTTCAGGATGTTGTTAACCAAAATGCACAAGCTCTTAACACGCTTGTTAAACAGCTTAGCTCTAATTTTGGAGCTATTTCGAGTGTGTTAAATGATATTCTTTCTCGACTTGATAAAGTTGAGGCGGAGGTTCAAATCGATAGGTTGATCACAGGCAGATTGCAAAGTCTTCAAACCTATGTAACACAGCAACTTATCAGAGCTGCTGAAATCAGAGCTTCTGCTAATCTTGCTGCTACTAAAATGTCTGAGTGTGTCCTCGGACAATCGAAAAGAGTTGATTTTTGTGGAAAAGGCTACCATCTTATGTCTTTTCCTCAATCAGCACCACACGGTGTCGTTTTTCTACACGTTACATACGTGCCTTCACAAGAGAGAAACTTCACCACAGCTCCAGCCATTTGTCATGAAGGCAAAGCTTACTTCCCTCGTGAAGGTGTTTTCGTTTCTAATGGCACTTCTTGGTTTATTACGCAGAGGAATTTTTACTCTCCACAATTAATTACAACAGACAATACTTTTGTTTCTGGTAATTGTGATGTCGTAATCGGCATCATTAATAACACTGTTTACGATCCTCTGCAACCTGAGCTTGACTCATTTAAAGAAGAGCTGGACAAGTACTTCAAAAATCATACATCACCAGATGTTGATCTTGGCGACATTTCAGGCATTAATGCTTCAGTCGTCAATATTCAAAAGGAGATTGACCGCCTCAATGAGGTTGCCAAAAACCTAAATGAATCACTCATTGACCTCCAAGAACTTGGGAAATATGAGCAATACATCAAGTGGCCGTGGTATGTTTGGCTCGGCTTTATTGCTGGACTAATTGCCATCGTCATGGTTACAATCTTGCTTTGTTGCATGACCAGCTGTTGCAGTTGTCTCAAGGGTGCATGCTCTTGTGGTTCTTGCTGCAAATTTGATGAGGACGACTCTGAGCCAGTGCTCAAGGGAGTCAAATTACATTACACATAAACGAACTTAATGGATTTGTTTATGAGCATTTTTACATTGGGAGCAATCACGCGCAATCCAGCGAAAATTGAAAATGCTTCTCCTGCAAGTACTGTTCATGCTACTGCAACGATACCGCTGCAAGCCACACTCCCCTTCGGATGGCTTGTTGTTGGCGTTGCACTTCTTGCTGTTTTTCAAAGCGCTTCCAAAGTAATTGCGCTTCATAGAAGGTGGCAACTCGCCTTATATAAAGGCGTTCAATTTGTATGTAATTTGCTGCTGCTCTTTGTGACAATTTACTCACACCTTTTATTGCTAGCTGCCGGCATGGAAGCACAATTCTTGTACATCTATGCCCTGATTTACATTCTGCAAATTGCAAGTTTTTGTAGATTTGTCATGAGATGCTGGCTGTGCTGGAAGTGCAGATCCAAAAATCCATTACTTTATGATGCTAACTATTTTGTATGTTGGCACACTAATAACTATGATTACTGTATACCATACAACAGTGTCACAGATACAGTTGTCATCACCTCAGGTGATGGAACAAATCAGCCAAAACTAAAAGAAGACTATCAAATTGGTGGTTATTCTGAGGATTGGCATTCAGGTGTTAAAGACTATGTAGTAATACATGGCTATTCCACCGAAGTTTATTACCAGCTTGAATCGACTCAATTGTCGACTGAGACTGGTGCTGAAAATGCTACATTCTTCATCTATAGCAAGCTTGTTAAAGAATGTGCAAATACACACAATCGACGGCTCTTCAGGAGTTGTAAATCCAGCAATGGATCCAATTTATGATGAGCCGACGACGACTACTAGCGTGCCTTTGTAAGCACAAGAAAGTGAGTACGAACTTATGTACTCATTCGTTTCGGAAGAGACAGGTACGTTAATAGTTAATAGCGTAATTCTTTTCCTTGCTTTCGTGGTATTCTTGCTAGTCACACTAGCCATCCTTACTGCGCTTCGATTGTGTGCGTACTGCTGCAATATTGTTAATGTGAGTTTAGTAAAACCAACAGTTTACGTTTACTCACGTGTTAAAAATCTGAACTCTTCTGAGGGAGTTCCTGATCTTCTGGTCTAAACGAACTAACTATTATTATTATTCTGTTTGGAACTTTAACATTGCTTATCATGGCAGAG---AACGGGACAATTTCCGTTGAGGAGCTTAAAAGACTCCTGGAACAATGGAATCTAGTAATAGGTTTCATTTTCCTTGCCTGGATTATGTTACTACAGTTTGCCTATTCCAACCGGAACAGGTTTCTGTATATAATAAAGCTTGTTTTCCTCTGGCTCTTGTGGCCAGTAACACTTGCTTGCTTTGTGCTTGCTGCTGTTTACAGAATTAATTGGGTGACTGGCGGAATTGCGATTGCAATGGCTTGTATAGTAGGCTTGATGTGGCTTAGCTACTTCGTTGCTTCTTTCAGGCTGTTTGCTCGCACCCGCTCAATGTGGTCATTCAATCCAGAAACAAACATTCTTCTCAATGTGCCTCTTCGGGGGACAATTCTGACCAGACCGCTCATGGAAAGTGAACTTGTCATTGGTGCTGTGATCATTCGTGGTCATTTGCGGATGGCTGGACACTCCCTAGGGCGCTGTGACATAAAGGACCTGCCAAAAGAGATTACGGTGGCTACATCACGAACGCTTTCTTATTACAAATTAGGAGCGTCGCAGCGTGTAGGCACTGATTCAGGTTTTGCTGCATACAACCGCTACCGCATTGGAAACTACAAACTAAATACAGACCATTCAGGTAGCAACGACAATATTGCTTTGCTAGTACAGTAAGTGACAACAGATGTTTCATCTAGTTGACTTCCAGGTTACAATAGCAGAGATATTGATTATCATTATGAAAACTTTTAGGGTTGCCATTTGGAACCTTGACATACTAATAAGTTCAATAGTGAGACAATTATTTAAGCCTCTAACTAAGAAGAAGTATTCGGAGTTAGATGATGAAGAACCTATGGAGTTAGATTATCCATAAAACGAACATGAAAATTATTCTCTTCTTGACATTGGTAGCACTTACAACTTGTGAGTTATATCATTATCAGGAGTGTGTTAGAGGTACAACTGTACTACTAAAAGAACCTTGCCCATCAGGAACATACGAGGGCAATTCACCATTTCACCCTCTTGCTGATAATAAATTTGCACTAACTTGCTCTAGCACACACTTTGCTTTTGCTTGTGCTGACGGTACTAGACATACCTATCAGCTGCGTGCAAGATCTGTTTCACCAAAACTTTTCATCAGACAAGAGGACGTTCACCAAGAGCTCTACTCACCACTTTTCCTCATTGTTGCTGCATTAGTATTTATAATACTTTGCTTCACCATTAAGAGAAAGACAGAATGAATGAGCTCACTTTAATTGACTTCTATTTGTGCTTTTTAGCCTTTCTGCTATTCCTTGTTTTAATTATGCTTCTTATATTTTGGTTCTCGCTTGAGATTCAGGACATAGAAGAACCTTGTAACAAAGTCTAAACGAACACGAACAAATTAAAATGTCTGATAATGGACCCCAA---GACCAACGTAGTGCTCCCCGCATTACATTTGGTGGACCCACAGATTCAACTGACAATAACCAGGATGGAGGACGCAGTGGTGCACGGCCAAAACAACGCCGGCCCCAGGGTTTACCCAATAATACTGCGTCTTGGTTCACAGCTCTCACTCAGCATGGCAAGGAGGAACTTAGATTTCCTCGAGGCCAGGGTGTTCCAATCAACACCAATAGTGGTAAAGATGACCAAATTGGCTACTACCGAAGAGCTACCCGACGAGTTCGTGGTGGTGACGGCAAAATGAAAGAGCTCAGCCCCAGATGGTACTTTTACTACCTAGGAACTGGCCCAGAAGCTTCACTTCCCTATGGTGCTAACAAAGAAGGCATCGTATGGGTCGCAACTGAGGGCGCCTTGAACACACCTAAAGATCACATTGGCACCCGCAATCCTAATAACAATGCTGCCATCGTGCTACAACTTCCTCAAGGAACAACATTGCCAAAAGGCTTCTACGCAGAGGGGAGCAGAGGCGGCAGTCAAGCCTCATCTCGCTCTTCATCACGTAGTCGCGGTAATTCAAGAAATTCAACTCCTGGCAGCAGTAGGGGAAATTCTCCTGCTCGATTGGCTAGCGGAGGCGGTGAAACTGCCCTTGCGCTATTGCTGCTAGACAGATTGAACCAGCTTGAGAGCAAAGTTTCTGGTAAAGGCCAACAACAACAAGGCCAAACTGTCACCAAGAAATCTGCTGCTGAGGCATCTAAAAAGCCTCGCCAAAAACGTACTGCTACTAAACAGTATAACGTCACTCAAGCATTTGGGAGACGTGGTCCAGAGCAAACCCAAGGAAACTTTGGGGACCAAGATCTAATCAGACAAGGAACTGATTACAAACATTGGCCGCAAATTGCACAATTTGCTCCAAGTGCCTCTGCATTCTTCGGAATGTCACGCATTGGCATGGAAGTCACACCTTCGGGAACTTGGCTGACTTATCATGGAGCCATTAAATTGGATGACAAAGATCCACAATTCAAAGATAACGTCATACTGCTGAACAAGCACATTGACGCATATAAAACATTCCCACCAACAGAGCCTAAAAAGGACAAAAAGAAAAAGACTGATGAAGCTCAGCCTTTACCGCAGAGACAAAAGAAGCAACCTACTGTGACTCTTCTTCCTGCGGCTGACATGGATGATTTCTCTAGACAACTTCAAAAATCCATGAGTGGAGCTTCTGCTGATTCAACTCAGGCATAAACACTCATGATGACCACACAAGGCAGATGGGCTATGTAAACGTTTTCGCAATTCCGTTTACGATACATAGTCTACTCTTGTGCAGAATGAATTCTCGTAGCTAAACAGCACAAGTAGGTTTAGTTAACTTTAATCTCACATAG
>JX993987	    AGTACAGGCCAGAAATCAATTGTGGCTTATACTATGTCACTAGGTGCAGAAAATTCAATTGCTTATGCTAATAACTCAATTGCCATACCTACGAATTTTTCAATCAGCGTCACGACTGAAGTGATGCCTGTTTCAATGGCTAAAACATCAGTAGACTGTACAATGTACATCTGTGGTGATTCTTTGGAGTGCAGTAACCTACTCTTGCAGTATGGAAGCTTCTGCACACAATTAAATCGTGCCCTTACTGGCATTGCTATTGAACAGGACAAGAACACTCAAGAAGTTTTTGCCCAGGTTAAACAAATGTACAAGACACCAGCCATAAAAGATTTTGGTGGTTTCAATTTCTCACAAATATTGCCTGATCCTTCAAAGCCAACAAAGAGATCGTTTATTGAGGACTTGCTCTTCAACAAAGTGACACTCGCTGATGCTGGCTTTATGAAGCAATACGGTGAATGCCTAGGCGATATTAGTGCTAGAGATCTCATTTGTGCACAAAAATTCAACGGACTGACTGTCTTACCACCATTGCTCACAGATGAAATGATTGCTGCCTACACTGCTGCGCTAGTTAGTGGTACTGCCACTGCTGGCTGGACGTTTGGTGCTGGAGCTGCCCTTCAAATTCCCTTTGCTATGCAAATGGCATACAGGTTCAATGGCATTGGAGTAACCCAAAACGTTCTCTATGAGAACCAAAAACAGATTGCCAACCAATTCAACAAGGCAATCAGTCAAATTCAAGAATCACTTACAACAACATCGACTGCATTGGGCAAGCTGCAAGACGTAGTCAATCAGAATGCTCAAGCATTAAATACACTTGTCAAACAGCTTAGCTCCAATTTTGGTGCTATTTCAAGTGTTTTGAATGACATTCTTTCACGACTTGATAAAGTTGAGGCAGAAGTACAAATTGATAGGTTGATAACAGGCAGGTTACAGAGCCTACAAACATATGTAACACAACAACTAATCAGAGCTGCTGAAATCAGAGCTTCTGCTAACCTTGCTGCTACTAAAATGTCTGAGTGCGTTCTTGGACAATCAAAAAGAGTTGACTTTTGTGGAAAAGGCTACCATCTAATGTCTTTCCCTCAAGCTGCTCCGCATGGTGTTGTATTCTTACATGTCACGTATGTGCCATCTCAAGAAAGAAACTTCACCACAGCCCCAGCGATTTGTCATGAAGGCAAGGCATACTTCCCTCGTGAAGGTGTCTTTGTATCTAATGGCACTTCTTGGTTTATTACACAGAGGAACTTCTATTCACCACAGATAATTACAACAGACAATACATTTGTTGCTGGAAGTTGTAATGTCGTAATTGGCATCATTAATAATACAGTTTATGATCCTCTGCAACCTGAGCTTGACTCATTCAAAGAAGAGCTGGACAAGTACTTTAAAAATCATACATCACCAGATGTTGATCTTGGCGACATTTCAGGCATTAATGCTTCTGTCGTCAACATTCAAAAAGAAATTGACCGCCTCAATGAGGTCGCCAAAAATCTAAATGAATCACTCATTGACCTCCAGGAACTTGGAAAATATGAGCAATACATCAAGTGGCCTTGGTATGTTTGGCTCGGCTTCATTGCTGGACTAATTGCCATCGTCATGGTTACAATCTTGCTTTGTTGCATGACCAGCTGTTGCAGTTGCCTCAAGGGTGCATGCTCTTGCGGTTCTTGCTGCAAATTTGATGAGGACGACTCTGAGCCAGTGCTCAAAGGAGTCAAATTACACTACACATAAACGAACTTAATGGATTTGTTTATGAGCATTTTCACACTAGGAGCAATCACACGCCAACCAGCGAAAATTGAAAATGCTTCTCCTGCAAGTACTGTTCATGCTACAGCAACGATACCGCTACAAGCCTCACTCCCATTCGGATGGCTTGTTGTTGGCGTTGCACTTCTTGCTGTTTTTCAAAGCGCTTCCAAAGTGATTGCGCTCCATAAGAGATGGCAGCTTGCCTTGTACAAAGGCATTCAACTCGTTTGCAATTTGCTGCTACTCTTTGTCACAATTTATTCACACCTATTACTGTTAGCTGCTGGCATGGAGGCACAATTTTTGTACATCTATGCCCTGATTTACATTCTGCAAATCGTAAGTTTTTGCAGATTCATCATGAGATGCTGGCTGTGCTGGAAGTGCAGATCCAAAAATCCATTACTCTATGATGCCAACTACTTTGTATGTTGGCACACGAATTGCTTTGATTACTGTATACCATACAACAGTATCACTGACACTATTGTCCTCACCTCAGGTGATGGAACAAATCAGCCAAAACTTAAAGAAGACTACCAAATTGGTGGTTATTCTGAGGATTGGCATTCAGGTATTAAAGACTATGTAGTAATACATGGCTACTTTACTGAAGTCTATTACCAGTTGGAAACGACACAATTGTCGCCTGAAACTGGTGTTGAAAATGCTACATTCTTCATCTTTAGCAAACTTGTTAAAGCATGTACAAATACACACAATCGACGGCTCTTCTGGAGTTATAAATCCAGCAATGGATCCAATCTATGATGAGCCGACGACGACTACTAGCGTGCCTTTGTAAGCACAAGAAAGTGAGTACGAACTTATGTACTCATTCGTTTCGGAAGAAACAGGTACGTTAATAGTTAATAGCGTACTTCTTTTCTTTGCTTTCGTGGTATTCTTGCTAGTCACACTAGCCATCCTTACTGCGCTTCGATTGTGTGCGTACTGCTGCAATATTGTTAACGTGAGTTTAGTAAAACCAACAGTTTACGTTTACTCACGTGTTAAAAATCTGAACTCTTCTGTAGGAGTTCCTGATCTTCTGGTCTAAACGAACTAACTATTATTATTATTCTGTTTGGAACTTTAACATTGCTTATCATGGCAGAG---AACGGGACCATTTCCGTTGAGGAGTTGAAAAGACTCCTGGAACAATGGAACCTAGTAATAGGTTTCATTTTCCTTGCCTGGATTATGCTGCTACAGTTTGCCTATTCTAACCGGAACAGGTTTCTGTATATAATAAAGCTTGTTTTCCTCTGGCTTTTGTGGCCAGTAACACTTGCTTGCTTTGTGCTTGCTGCTGTTTACAGAATTAACTGGGTGACCGGTGGAATTGCGATTGCAATGGCTTGTATAGTAGGCTTGATGTGGCTTAGCTACTTCGTTGCTTCTTTCAGGCTGTTTGCGCGCACCCGCTCGATGTGGTCATTCAATCCAGAAACAAACATTCTTCTCAATGTGCCTCTTCGGGGGACAATTTTGACCAGACCGCTCTTGGAAAGTGAACTTGTCATCGGTGCTGTGATCATTCGTGGTCACTTGCGAATGGCTGGACACTCCCTAGGGCGCTGTGACATAAAGGATCTGCCAAAAGAGATTACGGTGGCTACATCACGAACGCTTTCTTATTACAAACTAGGAGCGTCGCAGCGTGTAGGCACTGATTCAGGTTTTGCTGCATACAACCGCTACCGAATTGGGAACTACAAATTAAATACTGACCACTCAGGTAGCAACGACAATATTGCTTTGCTAGTACAGTAAGTGACAACAGATGTTTCATCTTGTTGACTTCCAGGTTACAATAGCAGAGATATTGATTATCATTATGAAGACTTTCAGGGTTGCCATTTGGAACCTTGACATACTAATAAGTTCAATAGTGAGACAATTATTTAAGCCTCTAACTAAGAAGAAATATTCAGAGTTAGATGATGAAGAACCTATGGAGTTAGATTATCCATAAAACGAACATGAAAATTATTCTCTTCCTGGCTTTGATTGCACTGGCATCTTGCGAGTTATATCACTACCAGGAGTGTGTTAGAGGTACTACTGTACTACTAAAAGAACCCTGCCCATCAGGAACATACGAGGGCAATTCACCATTTCATCCTCTTGCTGACAATAAATTCGCACTAACTTGCATTAGCACACACTTTGCTTTTGCTTGCGCTGACGGTACTAGACATACCTATCAGTTGCGTGCGAGATCAGTTTCACCAAAACTTTTCATCAGACAAGAGGAAGTTCACCAAGAGCTCTATTCGCCACTTTTTCTCATTGTTGCTGCTCTAGTATTTATAATACTTTGCTTCACTTTTAAGAAGAAGACAGAATGAATGAGCTCACTTTAATTGACTTCTATTTGTGCTTTTTAGCCTTTCTGCTATTCCTTGTTTTAATTATGCTTCTTATATTTTGGTTCTCACTAGAGATTCAGGATATAGAAGAACCCTGTAACAAAGTCTAAACGAACACGAACAAACTAAAATGTCTGATAATGGACCCCAA---AACCAACGTAGTGCCCCCCGCATTACATTTGGTGGACCCTCAGATTCAACTGACAATAACCAGGATGGAGGACGCAGTGGTGCACGGCCAAAACAACGCCGTCCCCAAGGTTTACCCAATAATACTGCGTCTTGGTTCACAGCTCTCACTCAGCATGGCAAGGAGGAACTTAGATTCCCTCGAGGCCAGGGCGTTCCAATCAACACCAATAGTGGTAAAGATGACCAAATTGGCTACTACCGAAGAGCTACCCGACGAGTTCGTGGTGGTGACGGCAAAATGAAAGAGCTCAGCCCCAGATGGTATTTCTATTACCTAGGAACTGGCCCAGAAGCTTCACTTCCCTATGGTGCTAACAAAGAAGGCATCATATGGGTCGCAACTGAGGGAGCCTTGAATACACCAAAAGATCACATCGGCACCCGCAATCCTAATAACAATGCTGCCATCGTGCTACAACTTCCTCAAGGAACAACATTGCCAAAAGGCTTCTACGCAGAAGGGAGCAGAGGCGGCAGTCAAGCCTCTTCTCGCTCCTCATCACGTAGTCGCGGTAATTCAAGAAATTCAACTCCTGGCAGCAGTAGGGGAAACTCCCCTGCTCGAATGGCTAGCGGAGGTGGTGAAACTGCCCTCGCGCTATTGCTGCTAGATAGACTGAACCAGCTAGAGAGCAAAGTTTCTGGTAAAGGCCAACAACAACAAGGCCAAACTGTCACTAAGAAATCTGCTGCTGAGGCATCCAAAAAGCCTCGCCAAAAGCGTACGGCAACTAAGTCGTACAACGTCACTCAAGCATTTGGGAGACGTGGTCCAGAACAAACCCAAGGAAACTTTGGGGACCAAGACTTAATCAGACAAGGAACTGATTACAAACACTGGCCGCAAATTGCACAATTTGCTCCAAGTGCCTCTGCATTCTTTGGAATGTCACGCATTGGCATGGAAGTCACACCTTCGGGAACATGGCTGACTTATCATGGAGCCATCAAATTGGATGACAAAGATCCACAATTCAAAGACAACGTCATACTGCTGAATAAGCATATTGACGCATACAAAACATTCCCACCAACAGAGCCTAAAAAGGACAAAAAGAAAAAGACTGATGAAGCTCAGCCTTTACCGCAGAG---AAAGAAGCAGCCCACTGTGACTCTTCTGCCTGCGGCTGACATGGATGATTTCTCCAGACAACTTCAAAATTCCATGAGTGGAGCTTCTGCTGATTCAACTCAGGCATAAACACTCATGATGACCACACAAGGCAGATGGGCTATGTAAACGTTTTCGCAATTCCGTTTACGATACATAGTCTACTCTTGTGCAGAATGAATTCTCGTAACTAAACAGCACAAGTAGGTTTAGTTAACTTTAATCTCACATAG
>DQ071615	    AGTGTAGGTCAGAAATCCATTGTGGCTTACACTATGTCTTTGGGTGCAGAAAATTCTATTGCTTATGCTAATAATTCAATTGCCATACCTACAAATTTTTCAATCAGTGTCACTACTGAAGTGATGCCTGTTTCAATGGCTAAAACATCTGTAGATTGTACAATGTACATCTGCGGTGATTCTTTGGAGTGCAGCAACCTACTCTTGCAGTATGGAAGTTTCTGCACACAACTAAATCGTGCACTCTCAGGTATTGCTATTGAACAAGACAAGAACACTCAAGAAGTTTTTGCCCAAGTTAAACAAATGTATAAGACACCAGCCATAAAAGATTTTGGCGGTTTCAATTTTTCACAGATATTGCCTGACCCTTCAAAGCCAACAAAGAGATCATTTATCGAAGATTTACTCTTCAACAAGGTGACTCTTGCTGATGCCGGCTTTATGAAACAATACGGCGAATGCCTAGGCGATATTAGTGCTAGAGACCTCATTTGTGCTCAGAAGTTTAATGGACTTACTGTCCTACCACCACTGCTCACAGATGAAATGATTGCTGCGTACACTGCTGCCCTTGTCAGTGGTACTGCTACTGCTGGCTGGACGTTCGGTGCAGGATCTGCTCTTCAAATACCCTTTGCTATGCAAATGGCATATAGGTTTAATGGCATTGGAGTTACCCAAAATGTTCTCTATGAGAACCAAAAACAGATTGCCAACCAATTCAACAAGGCAATCAGTCAAATTCAAGAATCACTTACGACAACATCAACTGCATTGGGCAAGCTGCAAGACGTTGTCAATCAGAATGCTCAAGCATTAAATACACTTGTTAAACAACTTAGCTCCAATTTTGGTGCAATTTCAAGTGTGCTAAATGACATCCTGTCACGACTAGACAAAGTCGAGGCAGAGGTACAAATTGACAGGTTGATCACAGGCAGATTACAAAGCCTTCAAACCTATGTAACACAACAACTAATCAGAGCTGCTGAAATAAGAGCTTCTGCTAATCTTGCTGCTACTAAAATGTCTGAGTGTGTTCTTGGACAATCAAAAAGAGTTGACTTCTGTGGGAAGGGCTATCATTTGATGTCCTTCCCTCAAGCTGCTCCACATGGTGTCGTCTTCCTACATGTTACTTATGTTCCATCGCAGGAAAGAAACTTCACTACTGCTCCAGCGATTTGTCATGAAGGCAAAGCATACTTTCCTCGTGAAGGTGTCTTTGTATCTAATGGCACTTCTTGGTTTATCACACAGAGGAACTTCTATTCACCACAGATAATTACAACAGACAATACATTTGTCGCTGGAAGTTGTGATGTCGTAATTGGCATCATCAACAATACAGTTTATGATCCTCTGCAACCTGAGCTTGACTCATTTAAGGAAGAGCTGGACAAGTACTTTAAAAATCATACATCACCAGATGTTGATCTCGGCGACATTTCAGGCATTAATGCTTCTGTCGTCAACATTCAGAAAGAAATTGACCGCCTCAATGAGGTTGCCAAAAACCTAAATGAATCACTCATTGACCTCCAAGAACTTGGAAAATATGAGCAATACATCAAGTGGCCTTGGTATGTTTGGCTCGGCTTTATTGCTGGCCTAATTGCCATCGTCATGGTTACAATCTTGCTTTGTTGCATGACCAGCTGTTGCAGTTGCCTCAAGGGCGCATGCTCTTGCGGTTCTTGCTGCAAATTTGATGAGGACGACTCTGAGCCTGTGCTCAAAGGAGTAAAATTACACTACACATAAACGAACTTAATGGATTTGTTTATGAGCATTTTCACATTAGGAGCAATCACACGTCAACCAGCCAAAATTGAAAATGCTTCTCCTGCAAGTACTGTTCATGCTACAGCAACGATACCGCTACAGGCCTCACTCCCTTTCGGATGGCTTGTTGTTGGCGTTGCACTTCTTGCTGTTTTTCAAAGCGCTTCCAAGGTGATTGCGCTACATAAGAGGTGGCAGCTTGCCTTGCATAAAGGCATTCAGCTTGTATGCAATCTGCTGCTACTTTTTGTGACAATTTACTCACACCTTCTACTGTTAGCTGCTGGCATGGAGGCACAATTTCTGTACATCTATGCCCTGATTTATATTCTGCAAATCGTAAGTTTTTGTAGATTTATCATGAGATGCTGGCTGTGCTGGAAGTGCAGATCCAAAAATCCATTACTTTATGATGCTAACTACTTTGTATGTTGGCACACCAATTGCTTTGACTACTGTATACCATATAACAGTATCACTGACACAATCGTCCTCACCTCAGGTGACGGAACTACCCAACCAAAACTTAAGGAAGATTACCAAATTGGTGGTTATTCTGAGGATTGGCATTCAGGTGTAAAAGACTATGTAGTAATACATGGTTATTTCACCGAAGTTTACTACCAGTTGGAATCGACACAACTGTCGACTGATACTGGTGCTGAAAATGCTACATTCTTCATCTATAGCAAGCTTGTTAAAGAATGTGCAAATACACACAATCGACGGCTCTTCAGGAGTTGTAAATCCAGCAATGGATCCAATTTATGATGAGCCGACGACGACTACTAGCGTGCCTTTGTAAGCACAAGAAAGTGAGTACGAACTTATGTACTCATTCGTTTCGGAAGAAACAGGTACGTTAATAGTTAATAGCGTACTTCTCTTTCTTGCTTTCGTGGTATTCTTGCTAGTTACACTAGCCATCCTTACTGCGCTTCGATTGTGTGCGTACTGCTGCAATATTGTTAACGTGAGTTTAGTAAAACCAACAGTTTACGTTTACTCACGTGTTAAAAATCTGAACTCTTCTGAAGGAGTTCCTGATCTTCTGGTCTAAACGAACTAACTATTATTATTATTCTGTTTGGAACTTTAACATTGCTTATCATGGCAGAG---AACGGGACAATTTCCGTTGAGGAGCTGAAAAGACTCCTGGAACAATGGAATCTAGTAATAGGTTTCATTTTCCTTGCCTGGATTATGTTACTACAATTTGCCTATTCCAACAGGAACAGGTTTTTGTACATAATAAAGCTTGTTTTCCTCTGGCTCTTGTGGCCGGTAACACTTGCTTGTTTTGTGCTTGCTGCTGTTTACAGAATCAACTGGGTGACCGGTGGAATTGCGATTGCAATGGCTTGTATAGTGGGCTTGATGTGGCTTAGCTACTTCGTTGCTTCTTTCAGGCTGTTTGCTCGCACCCGCTCAATGTGGTCATTCAATCCAGAAACAAACATACTTCTCAATGTGCCTCTTCGGGGGACAATTCTGACCAGACCGCTCATGGAAAGTGAACTTGTCATTGGAGCTGTGATCATTCGTGGTCACTTGCGAATGGCTGGACACTCTCTTGGGCGCTGTGACATTAAGGACCTGCCTAAGGAGATCACGGTGGCTACATCACGAACGCTTTCTTATTACAAATTAGGAGCGTCGCAGCGTGTAGGCACTGACTCAGGTTTTGCTGCATACAACCGCTACCGAATTGGAAACTATAAACTAAATACGGACCATTCAGGTAGCAACGACAATATTGCTTTGCTAGTACAGTAAGTGACAACAGATGTTTCATCTTGTTGACTTCCAGGTTACAATAGCAGAGATATTGATTATCATTATGAAGACTTTCAGGGTTGCCATTTGGAACCTTGATATACTAATAAGTTCAATAGTGAGACAATTATTTAAGCCTCTAACTAAGAAGAAATATTCAGAGTTAGATGATGAAGAACCTATGGAGTTAGATTATCCATAAAACGAACATGAAAATTATCCTCTTCCTGACATTGATTGCACTTGCATCCTGCGAGCTATATCATTATCAGGAGTGTGTTAGAGGTACAACTGTACTACTTAAAGAACCTTGCCCATCTGGAACTTACGAGGGCAATTCACCATTTCATCCTCTTGCTGACAACAAATTTGCACTAACTTGCACTAGCACTCACTTTGCTTTTGCTTGTGCTGACGGTACTAGACATACTTATCAGCTCCGTGCAAGATCAGTTTCACCAAAACTTTTCATCAGACAAGAGGAAGTTCACCAAGAGCTCTATTCACCGCTTTTTCTCATTGTTGCTGCTCTAGTATTTATAACACTTTGCTTCACCATTAAGAGAAAGACAGAATGAATGAGCTCACTTTAATTGACTTCTATTTGTGCTTTTTAGCCTTTCTGCTATTCCTTGTTCTAATAATGCTTATTATATTTTGGTTTTCACTAGAACTCCAGGATATAGAAGAACCTTGTAACAAAGTCTAAACGAACACGAACAAACTAAAATGTCTGATAATGGACCCCAA---AACCAGCGTAGTGCTCCCCGCATTACATTTGGTGGACCCACAGATTCAACTGACAACAACCAGGATGGAGGACGCAGTGGTGCACGGCCAAAACAACGCCGACCTCAAGGTTTACCCAATAATACTGCGTCTTGGTTCACAGCTCTCACTCAGCATGGTAAGGAGGAACTTAGATTCCCTCGAGGTCAGGGTGTTCCAATCAACACCAATAGTGGTAAAGATGACCAAATTGGCTACTACCGAAGAGCTACCCGACGAGTTCGTGGTGGTGACGGCAAAATGAAAGAGCTCAGCCCCAGATGGTACTTCTATTACCTAGGAACTGGCCCAGAAGCTTCACTTCCCTACGGTGCTAACAAAGAAGGCATCGTATGGGTTGCAACTGAGGGAGCCCTGAATACACCAAAAGATCACATTGGCACCCGCAATCCTAATAACAATGCTGCCATCGTGCTACAACTTCCTCAAGGAACAACATTGCCAAAAGGCTTCTACGCAGAAGGGAGCAGAGGCGGCAGTCAAGCCTCTTCTCGCTCTTCATCACGTAGTCGCGGTAATTCAAGAAATTCAACTCCTGGCAGCAGTAGGGGAAATTCTCCAGCTCGAATGGCTAGCGGAGGCGGTGAAACTGCCCTCGCGCTATTGCTGCTAGACAGATTGAACCAACTTGAGAGCAAAGTTTCTGGTAGAAGCCAACAACAACAAGGCCAAACTGTCACTAAGAAATCTGCTGCTGAGGCATCCAAAAAGCCTCGTCAAAAACGTACTGCTACAAAACAGTACAACGTCACTCAAGCATTTGGGAGACGTGGTCCAGAACAAACCCAAGGAAACTTTGGGGACCAAGAATTAATCAGACAAGGAACTGATTACAAACATTGGCCGCAAATTGCACAATTTGCTCCAAGTGCCTCTGCATTCTTCGGAATGTCACGCATTGGCATGGAAGTCACACCTTCGGGAACATGGCTGACTTATCATGGAGCCATTAAATTGGATGATAAAGATCCACAATTCAAAGACAACGTCATACTGCTGAACAAGCACATTGACGCATACAAAATATTCCCACCAACAGAGCCTAAAAAGGACAAAAAGAAAAAGACTGATGAAGCTCAGCCTTTACCGCAGAGACAAAAGAAGCAGCCCACAGTGACTCTTCTTCCTGCAGCTGATATGGATGATTTCTCCAGACAACTTCAAAATTCCATGAGTGGAGCTTCTGCTGATTCAACTCAGGCATAAACACTCATGATGACCACACAAGGCAGATGGGCTATGTAAACGTTTTCGCAATTCCGTTTACGATACATAGTCTACTCTTGCGTAGAATGAGTTCTCGTAGCTAAACAGCACAAGTAGGTTTAGTTAACTTTAATCTCACATAG
>DQ412042	    AGTACAGGTCAAAAATCCATTGTGGCCTATACTATGTCATTAGGTGCTGAAAATTCTGTGGCATATGCTAATAATTCCATTGCCATACCTACTAATTTTTCTATTAGTGTCACTACTGAAGTGATGCCTGTTTCTATGGCTAAAACATCTGTCGATTGTACTATGTACATCTGTGGTGATTCTTTAGAGTGCAGTAACCTACTGCTTCAGTATGGTAGCTTCTGTACCCAACTTAATCGTGCCCTTTCTGGCATTGCTGTAGAACAGGATAAAAACACCCAAGAGGTGTTTGCCCAGGTTAAACAGATGTATAAAACACCAACCATAAGAGATTTTGGTGGTTTTAATTTCTCTCAGATATTACCAGACCCTTTGAAGCCTACTAAGCGTTCTTTTATAGAGGATTTGCTCTACAACAAAGTAACACTCGCGGATGCAGGTTTCATGAAACAGTATGCAGACTGTCTGGGTGGTATTAACGCAAGAGATCTCATCTGTGCTCAAAAGTTTAATGGACTGACAGTCTTACCACCTTTGCTCACTGATGACATGATTGCTGCCTATACTGCAGCGCTCATTAGTGGCACTGCCACTGCAGGCTGGACTTTCGGTGCAGGTGCAGCCCTTCAAATACCTTTTGCTATGCAAATGGCTTATAGGTTTAATGGCATTGGAGTTACTCAAAATGTTCTCTACGAGAACCAAAAACAAATTGCCAATCAGTTCAATAAGGCTATTACTCAAATTCAAGAATCACTCACAACTACATCGACAGCATTGGGCAAGCTGCAAGACGTAGTCAACCAGAATGCTCAAGCATTAAATACACTTGTCAAACAACTTAGCTCCAATTTTGGTGCTATTTCAAGTGCTTTGAATGACATCCTCTCACGACTTGACAAAGTTGAGGCAGAGGTGCAAATTGACAGGTTGATTACAGGCAGATTACAAAGCCTCCAAACCTATGTAACACAACAACTAATCAGAGCTGCTGAAATCAGGGCTTCTGCTAATCTTGCTGCTACCAAAATGTCTGAGTGTGTTCTTGGACAATCGAAAAGAGTTGATTTTTGTGGAAAAGGCTACCACCTTATGTCTTTCCCTCAATCCGCTCCACACGGTGTTGTGTTCTTACATGTCACTTATGTGCCATCACAAGAAAAGAACTTCACCACTGCCCCAGCAATTTGTCATGAAGGTAAGGCATACTTCCCTCGTGAAGGTGTGTTTGTATCCAATGGCAGTTCTTGGTTTATTACACAGAGGAATTTTTATTCACCACAGATAATCACAACAGACAATACATTTGTCGCCGGAAGTTGTGATGTCGTCATTGGAATCATTAACAATACAGTTTATGATCCTCTGCAACCTGAGCTTGACTCATTTAAACAAGAGCTAGACAAGTACTTCAAAAATCATACATCACCTGATGTTGATCTTGGCGATATTTCAGGCATTAACGCTTCTGTCGTCGATATTCAAAAAGAAATTGACCGCCTCAATGAGGTTGCCAAAAATTTAAATGAATCACTCATTGACCTTCAAGAACTTGGCAAATATGAGCAATATATTAAATGGCCTTGGTATGTCTGGCTTGGCTTTATAGCAGGGTTAGTAGGATTATTCATGGCCATCATTCTTCTTTGTTACTTTACTAGCTGCTGCAGCTGCTGTAAAGGCATGTGCTCCTGTGGTTCTTGCTGCAGATTTGATGAAGACGACTCTGAGCCAGTGCTCAAAGGAGTCAAATTACATTACACATAAACGAACTT-ATGGATTTGTTTATGAGTATTTTCACACTTGGATCAATCACACGTCAACCAAGTAAGATTGAAAATGCTTTTCTTGCAAGTACTGTTCATGCTACTGCAACGATACCGCTACAAGCCTCATTCTCTTTCCGATGGCTTGTTATTGGCGTTGCACTTCTTGCTGTTTTTCAAAGCGCTTCCAAAGTAATTGCGCTTCATAAGAAGTGGCAGCTTGCCTTATACAAAGGCATCCAATTAGTTTGTAACTTGCTGCTACTTTTTGTGACAATTTATTCACATTTTCTACTTTTAGCTGCTGGCATTGAGGTACAATTTTTGTACATCTATGCTTTGATTTATATTCTGCAAATTTTAAGCTTTTGCAGATTTGTCATGAGATGCTGGCTTTGTTGGAAGTGCAAATCCAAGAATCCATTATTATATGATGCCAACTACTTTGTTTGCTGGCATACATATAATTATGACTACTGTATACCATACAACAGTGTCACAGATACAATCGTCGTTACTTCAGGTGACGGCATTTCAACACCAGAACTCAAAGAAGACTACCAAATTGGTGGTTATTCTGAGGATTGGCACTCAGGTGTTAAAGACTATGTCGTTGTACATGGCTATTTCACCGAAGTTCACTACCAGCTTGAGTCTACACAAATTACTACAGACACTGGTATTCAAAACGCTACATTCTTCATCTTTAACAAGCTTGTTAAGGAATGTGCAAATACACACAATCGACGGCTCTTCAGGAGTTGTAAATCCAGCAATGGACCCAATTTATGATGAGCCGACGACGACTACTAGCGTGCCTTTGTAAGCACAAGAAAGTGAGTACGAACTTATGTACTCATTCGTTTCGGAAGAAACAGGTACGTTAATAGTTAATAGCGTACTTCTTTTTGTTGCTTTCGTGGTATTCTTGCTAGTTACACTAGCCATCCTTACTGCGCTTCGATTGTGTGCGTACTGCTGCAATATTGTTAACGTGAGTTTAGTAAAACCAACAGTTTACGTTTACTCGCGTGTTAAAAATCTGAACTCCTCTGATTGTGTTCCTGATCTTCTGGTCTAAACGAACTAACTATTATT----TTCTGTTTGGAACTTTAACATTGCTTATCATGGCTGAG---AACGGAACCATTTCTGTTGAGGAGCTTAAAAGACTCCTGGAACAATGGAACCTAGTAATAGGCTTCCTCTTCCTCGCCTGGATTATGTTATTACAATTTGCCTATTCTAATCGGAACAGGCTTTTGTACATAATAAAGCTTGTCTTCCTCTGGCTCTTGTGGCCAGTAACACTTGCTTGCTTTGTGCTTGCTGCTGTTTACAGAATTAATTGGGTGACTGGCGGTATTGCGATTGCAATGGCTTGCATCGTAGGCTTGATGTGGCTTAGCTACTTCGTTGCTTCCTTCAGGCTGTTTGCTCGTACCCGCTCAATGTGGTCATTCAACCCAGAAACAAACATTCTTCTCAATGTGCCTCTTCGAGGGACAATTGTAACCAGACCGCTCATGGAAAGTGAACTTGTCATTGGCGCTGTGATCATTCGTGGTCACCTGCGAATGGCTGGACACTCCCTAGGGCGCTGTGATATTAAGGACCTGCCAAAGGAGATCACTGTGGCTACATCACGAACGCTTTCTTATTACAAATTAGGAGCGTCGCAGCGTGTAGGCACTGATTCAGGTTTTGCTGCATACAACCGCTACCGTATTGGAAACTACAAATTAAACACAGACCACTCTGGTAGCAACGACAATATTGCTTTGCTAGTACAGTAAGTGACAACAGATGTTTCATCTCGTTGACTTTCAGGTTACAATAGCAGAGATATTGATTATCATTATGAGGACTTTCAGGATTGCCATTTGGAATCTTGATGTACTAATAAGTTCAATAGTGAGACAATTATTTAAGCCTCTAACTAAGAAGAAATATCCTCAGTTAGATGATGAAGAACCTATGGAGTTAGATTATCCATAAAACGAACATGAAAATTATTCTCTTCCTGACACTGATTGCACTTGCAACTTGCGAGTTATATCACTATCAGGAGTGTGTTAGAGGTACCACTGTACTATTAGAAGAACCTTGCCCATCAGGAACATATGAGGGCAATTCACCATTTCATCCCCTTGCTGACAACAAATTTGCACTAACTTGCATTAGCACACATTTTGCTTTTGCCTGTGCTGACGGTACTAGACATACCTATCAGCTTCGTGCAAGATCAGTTTCACCTAAACTTTTCACCAGACAAGAGAAAGTTTACCAAGAGCTCTATTCGCCGCTTTTTCTCATTGTTGCGGCTTTAGTATTTATAATACTTTGCTTCACCATTAAGAGAAAGACAGAATGAGTGAGCTCACTTTAATTGACTTCTATTTGTGCTTTTTAGCCTTTCTGCTATTCCTTGTTCTAATAATGCTTATCATATTTTGGTTTTCACTTGAACTCCAGGATATAGAAGAACCTTGTAACAAAGTTTAAACAAAC-------------AATGTCTGATAATGGACCCCAA---AACCAATGTAGTGCCCCCCGCATTACATTTGGTGGACCCTCAGATTCAACTGACAATAACCAGGATGGAGGACGCAGTGGTGCACGGCCAAAACAACGCCGACCCCAGGGTTTACCCAATAATACTGCGTCTTGGTTCACAGCTCTCACTCAGCATGGTAAGGAAGGACTCAAATTCCCTCAAGGCCAGGGAGTTCCTATCAACACCAATAGTGGCAGAGATGACCAAATTGGCTACTACAGAAGAGCTACCCGACGAGTTCGTGGTGGTGACGGTAAAATGAAAGAGCTCAGCCCCAGATGGTACTTCTATTACCTAGGAACTGGCCCAGAAGCTTCACTTCCCTATGGTGCCAATAAAGAAGGCATCGTATGGGTTGCAACTGAGGGTGCCTTGAATACACCAAAAGATCATATTGGCACCCGCAATCCTAATAACAATGCTGCTATTGTGCTACAACTTCCTCAAGGAACAACATTGCCAAAAGGCTTCTACGCAGAAGGGAGCAGGAATGGTAGTCAAGCCTCTTCTCGCTCCTCATCACGTAGTCGTGGAAATTCAAGAACTTCAACTCCTGGCAGCAGTAGGGGAAATTCTCCTGCTCGAGTGGCTAGCGGAGGTGGTGAAACTGCCCTCGCGCTATTGCTGCTAGACAGATTGAACCAGCTGGAGAGCAAAGTTTCTGGTAAAGGCCAACAACAACAAGGCCAAACTGTCACTAAGAAATCTACTTCAGAGGCATCTAAAAAGCCTCGACAAAAACGTACTGCAACCAAACAGTACAATGTCACCCAAGCCTTTGGGCGACGTGGTCCAGATCAAACTCAAGGAAACTTTGGAGACCAGGAGTTAATCAGACAAGGAACTGATTATAAACACTGGCCGCAAATAGCACAGTTTGCTCCAAGTGCCTCTGCATTCTTCGGAATGTCACGCATTAGCATGGAAGTCACACCTTCGGGAACATGGCTGATTTATCATGGAGCCATTAAATTGGATGACAAAGATCCCCAATTCAAAGACAACGTCATACTGCTGAACAAGCACATTGACGCATACAAAACATTCCCACCAACAGAGCCTAAAAAGGACAAAAAGAAAAAGACTGATGAAGCTCAGCCTTTACCGCAGAGACAAAAGAAACAGCCCACTGTGACTCTTCTTCCTGCGGCCGACATGGATGATTTCTCCAGACAACTTCAAAATTCCATGAGTGGAGCTTCTGCTGATTCAACTCAGGCATAAACACTCATGATGACCACACAAGGCAGATGGGCTATGTAAACGTTTTCGCAATTCCGTTTACGATACATAGTCTACTCTTGTGCAGAATGAATTCTCGTAACTAAACAGCACAAGTAGGTTTAGTTAACTTTAATTTCACATAG
>DQ412043	    AGTACAGGTCAGAAATCCATTGTGGCTTATACTATGTCTTTGGGTGCTGAAAACTCAATCGCTTATGCTAATAATTCAATTGCCATACCTACAAATTTCTCAATAAGCGTCACAACTGAAGTGATGCCTGTTTCAATAGCTAAAACATCTGTAGATTGTACAATGTACATCTGTGGTGATTCTTTGGAGTGCAGCAACCTACTCTTGCAGTATGGAAGCTTCTGCACACAACTAAACCGTGCCTTGACTGGCATTGCTATTGAACAGGACAAGAACACGCAGGAAGTTTTTGCCCAAGTTAAACAAATGTATAAGACACCTGCCATAAAAGATTTTGGCGGTTTCAATTTCTCACAAATATTGCCTGACCCTTCAAAGCCAACAAAGAGATCATTTATTGAAGATTTACTCTTCAACAAAGTGACTCTTGCTGATGCTGGCTTTATGAAACAATATGGCGAATGCCTAGGCGATATTAGTGCTAGAGACCTCATTTGTGCTCAAAAGTTTAATGGACTTACTGTCCTACCACCATTGCTCACAGATGAAATGATTGCTGCGTACACCGCTGCCCTTGTCAGTGGTACTGCTACTGCTGGCTGGACGTTCGGTGCAGGATCTGCTCTTCAAATACCCTTTGCTATGCAAATGGCATATAGGTTTAATGGCATTGGAGTTACCCAAAATGTTCTCTATGAGAACCAAAAACAGATTGCCAACCAATTTAACAAGGCAATCAGTCAAATTCAAGAATCACTTACGACAACATCAACTGCATTGGGCAAGCTGCAAGACGTTGTCAATCAGAATGCTCAAGCATTAAATACACTTGTTAAACAACTTAGCTCCAATTTTGGTGCAATTTCAAGTGTGCTAAATGACATCCTTTCACGACTAGACAAAGTCGAGGCAGAGGTGCAAATTGACAGGTTGATTACAGGCAGATTACAAAGCCTCCAAACCTATGTAACACAACAATTAATCAGAGCTGCTGAAATCAGAGCTTCTGCCAACCTTGCTGCTACTAAAATGTCTGAGTGTGTTCTTGGACAATCAAAAAGAGTTGACTTCTGTGGAAAAGGCTATCACCTGATGTCTTTCCCCCAAGCTGCTCCACATGGTGTGGTCTTCCTACATGTCACTTATGTGCCATCGCAGGAAAGAAACTTCACTACTGCCCCAGCAATTTGTCATGAAGGCAAAGCATACTTCCCTCGTGAAGGTGTTTTTGTATCTAATGGCACTTCTTGGTTCATCACACAGAGGAATTTTTACTCACCACAGATAATTACAACAGACAATACATTTGTCGCTGGAAATTGTGATGTCGTAATTGGCATCATTAACAATACTGTTTATGATCCTCTGCAACCTGAGCTTGACTCATTTAAAGAAGAGCTGGACAAGTACTTCAAAAATCATACATCACCAGATGTTGATCTCGGCGACATTTCAGGCATTAATGCTTCTGTCGTCAATATTCAAAAAGAAATTGACCGCCTCAATGAGGTCGCCAAAAATCTAAATGAATCACTCATTGACCTCCAAGAACTTGGAAAATATGAGCAATACATCAAATGGCCTTGGTATGTTTGGCTCGGCTTCATCGCCGGACTAATTGCCATTGTCATGGTTACAATCTTGCTTTGTTGCATGACCAGCTGTTGCAGTTGCCTCAAGGGTGCATGCTCTTGCGGTTCTTGCTGCAAATTTGATGAGGACGACTCTGAGCCAGTGCTCAAGGGAGTCAAACTACACTACACATAAACGAACTTAATGGATTTGTTTATGAGCATTTTCACATTGGGAGCAATCACACGCCAACCAGCGAAAGTTGAAAATGCTTCTCCTGCAAGTACTGTTCATGCTACAGCAACGATACCGCTACAAGCCTCACTCCCTTTCGGATGGCTTGTTGTTGGCGTTGCACTTCTTGCTGTTTTTCAAAGCGCTTCCAAAGTGATTGCGCTTCATAAGAGGTGGCAGCTTGCCTTGTATAAAGGCATTCAGTTTGTTTGCAATCTGCTGCTACTTTTTGTGACAATTTACTCACATCTTCTACTGTTAGCTGCTGGCATGGAGGCACAATTTTTGTACATCTATGCCCTGATTTACATTCTGCAAATCGTAAGCTTCTGCAGATTTATCATGAGGTGCTGGCTGTGCTGGAAGTGCAGATCCAAAAATCCATTACTCTATGATGCTAACTATTTCGTATGTTGGCACACCAATTGCTTTGACTACTGTATACCATACAACAGTATCACTGACACAATTGTCCTCACGTCAGGTGACGGAACTACTCAGCCAAAACTTAAAGAAGACTACCAAATTGGTGGTTATTCCGAGGATTGGCATTCAGGTGTAAAGGACTATGTAGTAATACATGGTTATTTCACTGAAATCTACTACCAGTTAGAATCGACACAACTATCGACCGACACTGGTGCTGAAAATGCTACATTCTTCATCTATAGCAAGCTTGTTAAAGAATGTACAAATACACACAATCGACGGCTCTTCAGGAGTTGTAAATCCAGCAATGGATCCAATTTATGATGAGCCGACGACGACTACTAGCGTGCCTTTGTAAGCACAAGAAAGTGAGTACGAACTTATGTACTCATTCGTTTCAGAAGAAACAGGTACGTTAATAGTTAATAGCGTACTTCTCTTCTTTGCTTTCGTGGTATTCTTGCTAGTCACACTAGCCATCCTTACTGCGCTTCGATTGTGTGCGTACTGCTGCAATATTGTTAACGTGAGTTTGGTAAAACCAACAGTTTACGTTTACTCACGTGTTAAAAATCTGAACTCTTCTGAGGGAGTTCCTGATCTTCTGGTCTAAACGAACTAACTATTATTATTATTCTGTTTGGAACTTTAACATTGCTTATCATGACAGAC---AACGGTACAATTACTGTTGAGGAGCTTAAACAACTCCTGGAACAATGGAATCTAGTAATAGGTTTCATTTTCCTTGCCTGGATTATGCTACTACAGTTTGCCTATTCCAACCGGAACAGGTTTCTGTACATAATAAAGCTTGTTTTCCTCTGGCTTTTATGGCCAGTAACACTTGCTTGCTTTGTGCTTGCTGCTGTTTACAGAATTAATTGGGTGACTGGCGGAATTGCGATTGCAATGGCTTGTATAGTAGGCTTGATGTGGCTTAGCTACTTCGTTGCTTCTTTCAGGCTGTTTGCTCGCACCCGCTCAATGTGGTCATTCAACCCAGAAACAAACATTCTCCTCAATGTGCCTCTCCGAGGGACAATTTTGACCAGACCGCTCTTGGAAAGTGAACTTGTCATTGGTGCTGTGATCATTCGTGGTCACTTACGAATGGCTGGACACTCCCTAGGGCGCTGTGACATAAAGGACCTGCCAAAAGAGATTACGGTGGCTACATCACGAACGCTTTCTTATTACAAATTAGGAGCTTCGCAGCGTGTAGGCAACGATTCAGGTTTTGCTGCATACAACCGCTACCGAATTGGGAACTATAAATTAAATACAGACCACTCAGGTAGCAACGACAATATTGCTTTGCTAGTACAGTAAGTGACAACAGATGTTTCATCTTGTTGACTTCCAGGTTACAATAGCAGAGATATTGATTATCATTATGAAGACTTTCAGGGTTGCCATTTGGAACCTTGACATACTAATAAGTTCAATAGTGAGACAATTATTTAAGCCTCTAACTAAGAAGAAATACTCTGAGTTAGATGATGAAGAACCTATGGAGTTAGATTATCCATAAAACGAACATGAAAATTATTCTCTTCTTGACATTGATTGCACTTGCTTCCAGCGAGCTATATCACTATCAGGAGTGTGTTAGAGGTACCACTGTACTACTAAAAGAACCTTGCCCGTCAGGGACCTACGAGGGCAATTCACCATTTCATCCTCTTGCTGACAACAAATTTGCACTAACTTGCATTAGCACACATTTTGCTTTTGCTTGCGCTGACGGTACTAGACATACCTATCAGTTGCGTGCAAGATCAGTTTCGCCAAAACTTTTCACCAGACAGGAGGAAGTTCACCAAGAGCTCTATTCACCACTTTTTCTCATTGTTGCTGCTCTAGTATTTATAATACTTTGCTTCACCATTAAGAGAAAGACAGAATGAATGAGCTCACTTTAATTGACTTCTATTTGTGCTTTTTAGCCTTTCTGCTATTCCTTGTTCTAATAATGCTTATTATATTTTGGTTTTCACTTGAACTCCAGGATATAGAAGAACCCTGTAACAAAGTCTAAACGAACACGAACAAACTAAAATGTCTGATAATGGACCCCAA---AACCAGCGTAGTGCCCCCCGCATTACATTTGGTGGACCCTCAGATTCAACTGACAATAACCAGGATGGAGGACGCAGTGGTGCACGGCCAAAACAACGCCGTCCCCAAGGTTTACCCAATAATACTGCGTCTTGGTTCACAGCTCTCACTCAGCATGGCAAGGAGGAACTTAGATTCCCTCGAGGCCAGGGCGTTCCAATCAACACCAATAGTGGTAAAGATGACCAAATTGGCTACTACCGAAGAGCTACCCGACGAGTTCGTGGTGGTGACGGCAAAATGAAAGAGCTCAGCCCCAGATGGTATTTCTATTACCTAGGAACTGGCCCAGAAGCTTCACTTCCCTACGGCGCTAACAAAGAAGGCATCGTTTGGGTCGCAACTGAGGGAGCCTTAAATACACCAAAAGATCACATTGGCACCCGCAATCCTAATAACAATGCTGCCATCGTGCTACAACTTCCTCAAGGAACAACATTGCCAAAAGGCTTCTACGCAGAAGGGAGCAGAGGCGGCAGTCAAGCCTCTTCTCGCTCTTCATCACGTAGTCGCGGTAATTCGAGAAATTCAACTCCTGGCAGCAGTAGGGGAAATTCTCCTGCTCGAATGGCTAGCGGAAGTGGTGAAACTGCCCTTGCGCTATTGCTGCTAGACAGACTCAACCAGCTTGAGAGCAAAGTTTCTGGTAAAGGCCAACAACAACAAGGTCAAACTGTCACTAAGAAATCTGCTGCTGAGGCATCTAAAAAGCCTCGCCAAAAACGTACGGCAACCAAGTCGTACAACGTCACTCAAGCATTTGGGAGACGCGGTCCAGAACAAACCCAAGGAAACTTTGGGGACCAAGACCTAATCAGACAAGGAACTGATTACAAATATTGGCCGCAAATTGCACAATTTGCTCCAAGTGCCTCTGCATTCTTCGGAATGTCACGCATTGGCATGGAAGTCACACCTTTGGGAACATGGCTGACTTATCATGGAGCCATAAAATTGGATGACAAAGATCCACAATTCAAAGACAACGTCATATTGCTGAATAAGCACATTGACGCATACAAAACATTCCCACCAACAGAGCCTAAAAAGGACAAAAAGAAAAAGACTGATGAAGCTCAGCCTTTACCGCAGAG---AAAGAAGCAGCCCACTGTGACTCTTCTGCCTGCGGCTGATATGGATGATTTCTCCAGACAACTTCAAAATTCCATGAGTGGAGCTTCTGCCGATTCAACTCAGGCATAAACACTCATGATGACCACACAAGGCAGATGGGCTATGTAAACGTTTTCGCAATTCCGTTTACGATACATAGTCTACTCTTGTGCAGAATGAATTCTCGTAACTAAACAGCACAAGTAGGTTTAGTTAACTTTAATCTCACATAG
>JX993988	    AATACAGGCCAGAAATCAATTGTGGCCTATACTATGTCACTTGGTGCTGAAAACTCAATTGCTTATGCTAATAACTCAATTGCCATACCTACAAATTTTTCAATCAGTGTCACAACTGAAGTGATGCCTGTTTCAATGGCTAAGACATCAGTAGATTGTACAATGTACATCTGTGGTGACTCCCAGGAGTGCAGCAACTTACTACTTCAGTATGGTAGCTTTTGCACACAATTAAATCGTGCCCTTTCAGGCATTGCTGTTGAACAGGACAAAAACACTCAAGAGGTTTTTGCCCAAGTTAAACAAATGTATAAGACACCAGCCATAAAAGATTTTGGTGGCTTTAATTTCTCACAAATATTGCCTGACCCTTCTAAGCCAACAAAAAGATCATTTATTGAGGATTTACTCTTCAACAAAGTGACTCTCGCTGATGCTGGCTTTATGAAGCAATACGGCGAATGCCTAGGCGATATTAGTGCTAGAGATCTCATTTGTGCGCAGAAGTTCAATGGACTCACTGTCCTTCCACCTCTACTCACGGATGAAATGATTGCTGCTTACACCGCCGCTCTTGTCAGCGGTACTGCTACTGCTGGTTGGACATTTGGTGCAGGTGCTGCTCTACAAATACCTTTTGCTATGCAAATGGCTTATAGGTTCAATGGCATTGGAGTTACTCAAAATGTTCTCTATGAGAACCAGAAGCAGATCGCTAACCAATTTAACAAGGCGATCAGTCAAATTCAAGAATCACTTACTACTACTTCAACTGCATTGGGCAAGCTGCAAGACGTCGTCAACCAGAATGCTCAAGCATTGAACACACTTGTTAAACAACTAAGTTCTAACTTTGGTGCAATTTCAAGTGTTTTAAATGACATTCTGTCTCGACTTGACAAAGTTGAGGCTGAAGTGCAAATTGATAGGTTGATTACTGGCAGATTACAAAGCCTTCAGACCTATGTAACACAACAACTAATCAGAGCTGCTGAAATCAGAGCTTCTGCCAATCTTGCTGCCACTAAGATGTCCGAGTGTGTTCTTGGACAATCAAAAAGAGTTGACTTTTGTGGAAAAGGCTATCATCTTATGTCTTTCCCTCAAGCAGCCCCACATGGTGTCGTCTTCTTACATGTCACATACGTGCCATCGCAAGAAAGAAACTTCACCACTGCCCCAGCAATCTGTCATCAAGGCAAGGCATACTTCCCTCGTGAAGGTGTTTTTGTATCTAATGGCACTTCTTGGTTTATCACACAGAGGAATTTCTTTTCACCACAAATAATTACAACAGACAATACATTTGTCTCTGGAAATTGTGATGTCGTTATAGGCATCATTAACAACACAGTCTATGATCCTCTGCAACCTGAGCTAGACTCATTTAAAGAAGAACTGGACAAGTACTTCAAAAATCATACATCACCAGATGTTGACCTTGGCGACATTTCAGGCATCAATGCTTCTGTCGTCAATATCCAAAAAGAAATTGACCGCCTCAATGAGGTTGCCAAAAATCTAAATGAATCGCTCATTGACCTTCAAGAACTTGGTAAATATGAGCAATACATCAAATGGCCTTGGTACGTTTGGCTCGGCTTCATTGCTGGACTGATTGCTATCGTCATGGCCACCATACTGCTTTGTTGCATGACCAGCTGTTGCAGTTGCCTCAAGGGTGCATGCTCTTGCGGTTCTTGCTGCAAATTTGATGAGGACGACTCTGAGCCCGTGCTCAAAGGAGTCAAATTACACTACACATAAACGAACTTAATGGATTTGTTTATGAGTATTTTCACACTTGGATCAATCACTCGTCAACCAGGTAAGATTGAAAATGCTTTTCCTGCAAGTACTGTTCATGCTACTGCAACGATACCGCTACAAGCCTCACTCCCTTTCGGATGGCTTGTTGTTGGTGTTGCACTTCTTGCTGTTTTTCAAAGCGCTTCCAAAGTGATTGCGCTTCATAAGAGGTGGCAGCTCGCTCTGTATAAAGGCATTCAGCTTGTTTGCAATTTGCTGCTACTCTTTGTAACAATTTACTCACACCTTCTACTCTTAGCTGCTGGCATGGAGGCACAATTTTCGTACATCTATGCTCTGATTTATATTCTGCAAGTTGTCAGCTTCTGCAGATTTATTATGAGATGCTGGCTTTGCTGGAAGTGCAAATCCAAAAACCCATTACTTTATGATGTCAACTACTTTGTTTGCTGGCATACACACAACTATGACTACTGTATACCATATAACAGTGTCACAGATACAATAGTCGTCACTGCAGGTGACGGCATTTCAACACCAAAACTCAAAGAAGACTACCAAATTGGCGGTTATTCTGAGGATTGGCACTCAGGTGTTAAAGACTATGTCGTTGTACATGGCTATTTCACTGAAGTTTATTACCAGCTTGAGTCTACACAAATTACTACAGACACTGGTATAGAAAATGCTACATTCTTCATCTTTAACAAGCTTGTTAAAGAATGTGCAAATACACACAATCGACGGCTCTTCAGGAGTTGTAAATCCAGCAATGGATCCAATTTATGATGAGCCGACGACGACTACTAGCGTGCCTTTGTAAGCACAAGAAAGTGAGTACGAACTTATGTACTCATTCGTTTCGGAAGAGACAGGTACGTTAATAGTTAATAGCGTACTTCTTTTTCTTGCTTTCGTGGTATTCTTGCTAGTCACACTAGCTATCCTTACTGCGCTTCGATTGTGTGCGTACTGCTGCAATATTGTTAACGTGAGTTTAGTAAAACCAACAGTTTACGTCTACTCGCGTGTTAAAAATCTGAACTCTTCTGAAGGAGTTCCTGATCTTCTGGTCTAAACGAACTAACTATTATTATTATTCTGTTTGGAACTTTAACATTGCTTGTCATGGCAGAC---AACGGTACTATTACTGTTGAAGAGCTTAAGCAGCTCTTGGAACAATGGAACCTAGTAATAGGATTCCTTTTCCTTGCCTGGATTATGTTACTACAATTTGCCTATTCTAACAGGAATAGGTTTTTGTACATAATAAAGCTTGTTTTTCTCTGGCTCTTGTGGCCAGTAACACTTGCTTGCTTTGTGCTTGCTGCTGTTTACAGAATTAATTGGGTGACTGGCGGGATTGCAATTGCAATGGCTTGTATTGTAGGCTTGATGTGGCTTAGCTACTTCATTGCTTCTTTCAGGCTGTTTGCACGCACCCGTTCTATGTGGTCATTCAATCCAGAAACTAACATTCTTCTCAATGTGCCTCTTCGGGGAACAATCTTGACCAGACCGCTCATGGAAAGTGAACTTGTCATTGGTGCTGTGATCATTCGTGGTCACCTGCGAATGGCTGGACACTCTCTAGGGCGCTGTGACATCAAGGACCTGCCAAAAGAGATTACTGTGGCTACATCACGAACGCTTTCTTATTACAAATTAGGAGCTTCGCAGCGTGTAGGCACTGACTCAGGTTTTGCTGCATACAACCGCTACCGTATTGGAAACTACAAATTAAATACAGACCACGCCGGTAGCAACGACAATATTGCTTTGTTAGTACAGTAAGTGACAACAGATGTTTCATCTAGTTGACTTCCAGGTTACAATAGCAGAGATATTGATTATCATTATGAGGACTTTCAGGATTGCCATCTGGAATCTTGATGTAATAATAAGTTCAATAGTGAGACAATTATTTAAGCCTCTAACTAAGAAGAATTATTCTGAGTTAGATGATGAAGAACCTATGGAGATTGATTATCCATAAAACGAACATGAAAATTATCCTCTTCCTGACTTTGATTTCACTTGCATTTTGTGAGTTATATCATTATCAGGAGTGTGTTAGAGGTACAACTGTACTATTAAAAGAACCTTGCCCATCAGGAACGTACGAGGGCAATTCACCATTTCACCCTCTTGCTGACAACAAATTTGCACTAACTTGCATTAGCACACATTTTGCTTTTGCTTGTGCTGACGGTACTCGACATACCTATCAGCTTCGTGCAAGATCAGTTTCTCCAAAACTCTTCATCAGGCAAGAGGAAGTTCATCAAGAGCTCTATTCACCACTTTTTCTCATTGTTGCCGCTCTAGTATTTATAATACTTTGCTTCACCATTAAGAGAAAGACCGAATGAGTGAGCTCACTTTAATTGACTTCTATTTGTGCTTTTTAGCCTTTCTGCTATTCCTTGTTTTAATAATGCTCATCATATTTTGGTTCTCCTTGGAGATTCAAGATTCTGAAGAGCCATGTCCAAAAGTCTAAACGAACACGAACAAACTAAAATGTCTGATAATGGACCCCAACAAAACCAACGTAGTGCCCCCCGCATTACATTTGGTGGACCCACAGATTCAGCTGACAATAACCAGGATGGAGGACGCAGTGGTGCGCGGCCAAAACAACGCCGACCTCAAGGTTTACCCAATAATACTGCGTCTTGGTTCACAGCTCTCACTCAGCATGGCAAGGAGGAACTTAGATTCCCTCGAGGCCAGGGCGTTCCAATCAACACCAATAGTGGTAAAGATGACCAAATTGGCTACTACCGAAGAGCTACCCGACGAGTTCGTGGTGGTGACGGCAAAATGAAAGAGCTCAGCCCCAGATGGTACTTCTATTACCTAGGAACTGGCCCAGAAGCTTCACTTCCCTACGGCGCTAACAAAGAAGGCATCGTATGGGTTGCAATTGAGGGAGCCTTGAATACACCAAAAGATCACATCGGCACCCGCAATCCTAATAACAATGCTGCCATCGTGCTACAACTTCCTCAAGGAACAACATTGCCAAAAGGCTTCTACGCAGAGGGAAGCAGAGGCGGCAGTCAAGCCTCTTCTCGCTCCTCATCACGTAGTCGTGGTAATTCAAGAAATTCAACTCCTGGCAGCAGTAGGGGAAATTCTCCTGCTCGAATGGCTAGCGGAGGTGGTGAAACTGCCCTCGCGCTATTGCTGCTAGACAGATTGAACCAGCTAGAGAGCAAAGTTTCTGGTAAAGGCCAACAACAACAAGGCCAGACTGTCACTAAGAAATCTGCCGCTGAGGCATCTAAAAAGCCTCGCCAAAAACGTACTGCTACTAAACAGTACAACGTCACCCAAGCATTTGGGAGACGTGGTCCAGAACAAACCCAAGGAAACTTTGGGGACCAAGAGTTAATCAGACAAGGAACTGATTACAAACATTGGCCGCAAATTGCACAATTTGCTCCAAGTGCCTCTGCATTCTTCGGAATGTCACGCATTGGCATGGAAGTCACACCTTCGGGAACATGGCTGACTTATCATGGAGCCATAAAACTGGATGACAAAGATCCACAATTTAAAGACAACGTCATACTGCTGAATAAGCACATTGACGCATACAAAACATTCCCACCAACAGAGCCTAAAAAGGACAAAAAGAAAAAGACTGATGAAGCTCAGCCTTTACCGCAGAGACAAAAGAAGCAGCCCACTGTGACTCTTCTCCCTGCGGCTGATATGGATGATTTCTCCAGACAACTTCAAAATTCCATGAGTGGAGCTTCCGCTGATTCAACTCAGGCATAAACACTCATGATGACCACACAAGGCAGATGGGCTATGTAAACGTTTTCGCAATTCCGTTTACGATACATAGTCTACTCTTGTGCAGAATGAATTCTCGTAACTAAACAGCACAAGTAGGTTTAGTTAACTTTAATCTCACATAG
>EPI_ISL_412976	AATACAGGCCAGAAATCAATTGTGGCCTATACTATGTCACTTGGTGCTGAAAACTCAATTGCTTATGCTAATAACTCAATTGCCATACCTACAAATTTTTCAATCAGTGTCACAACTGAAGTGATGCCTGTTTCAATGGCTAAGACATCAGTAGATTGTACAATGTACATCTGTGGTGACTCTCAGGAGTGCAGCAACTTACTACTTCAGTATGGTAGCTTTTGCACACAATTAAATCGTGCCCTTTCAGGCATTGCTGTTGAACAGGACAAAAACACTCAAGAGGTTTTTGCCCAAGTTAAACAAATGTATAAGACACCAGCCATAAAAGATTTTGGTGGCTTTAATTTCTCACAAATATTGCCTGACCCTTCTAAGCCAACAAAAAGATCATTTATTGAGGATTTACTCTTCAACAAAGTGACTCTCGCTGATGCTGGCTTTATGAAGCAATACGGCGAATGCCTAGGCGATATTAGTGCTAGAGATCTCATTTGTGCGCAGAAGTTCAATGGACTCACTGTCCTTCCACCTCTACTCACGGATGAAATGATTGCTGCTTACACCGCCGCTCTTGTCAGCGGTACTGCTACTGCTGGTTGGACATTTGGTGCAGGTGCTGCTCTACAAATACCTTTTGCTATGCAAATGGCTTATAGGTTCAATGGCATTGGAGTTACTCAAAATGTTCTCTATGAGAACCAGAAGCAGATCGCTAACCAATTTAACAAGGCGATCAGTCAAATTCAAGAATCACTTACTACTACTTCAACTGCATTGGGCAAGCTGCAAGACGTCGTCAACCAGAATGCTCAAGCATTGAACACACTTGTTAAACAACTAAGTTCTAACTTTGGTGCAATTTCAAGTGTTTTAAATGACATTCTGTCTCGACTCGACAAAGTTGAGGCTGAAGTGCAAATTGATAGGTTGATTACTGGCAGATTACAAAGCCTTCAGACCTATGTAACACAACAACTAATCAGAGCTGCTGAAATCAGAGCTTCTGCCAATCTTGCTGCCACTAAGATGTCCGAGTGTGTTCTTGGACAATCAAAAAGAGTTGACTTTTGTGGAAAAGGCTATCATCTTATGTCTTTCCCTCAAGCAGCCCCACATGGTGTCGTCTTCTTACATGTCACATACGTGCCATCGCAAGAAAGAAACTTCACCACTGCCCCAGCAATCTGCCATCAAGGCAAGGCACACTTCCCTCGTGAAGGTGTTTTTGTATCTAATGGCACTTCTTGGTTTATCACACAGAGGAACTTCTTTTCACCACAAATAATTACAACAGACAATACATTTGTCTCTGGAAATTGTGATGTCGTTATTGGCATCATCAACAATACTGTTTATGATCCTCTGCAACCTGAGCTTGACTCATTTAAAGAAGAGCTGGACAAGTACTTCAAAAACCACACGTCACCTGATGTGGATCTTGGCGACATCTCAGGCATCAATGCTTCAGTCGTCAATATTCAAAAAGAAATTGACCGCCTCAATGAGGTTGCCAAAAATCTAAATGAATCGCTCATCGATCTTCAAGAACTTGGAAAATATGAGCAATACATCAAATGGCCTTGGTATGTTTGGCTTGGCTTTATTGCTGGACTAATCGCTATCGTTATGGCCACTATTCTGCTTTGTTGCATGACCAGCTGTTGCAGTTGTCTCAAGGGTGCTTGCTCTTGTGGTTCTTGCTGCAAATTTGATGAGGATGACTCTGAGCCTGTGCTCAAAGGAGTCAAATTACACTACACATAAACGAACTTAATGGATTTGTTTATGAGTATTTTCACACTTGGTTCAATTACACGTAAGCCAGGTAAAATTGACAATGCTTCTCCTGCAAGTACTGTTCATGCTACTGCAACGATACCGCTACAAGCCACACTCCCTTTCGGATGGCTTGTTGTTGGCGTTGCACTTCTTGCTGTTTTTCAAAGCGCTTCCAAAATAATTGCACTTAAGAGGAGATGGCAGCTTACCTTGTATAAAGGTTTTCAAGTTGTTTGCAATTTGCTGCTGCTCTTTGTCACTATCTATTCACATCTCCTACTCGTTGCTGCTGATATAGAGGGACAATTTTTGTACCTTTATGTGTTGATTTACTTTCTGCAATGCGTTAGTGTTTGCAGGTTTATCATGAGATGCTGGCTGTGCTGGAAATGCAGATCCAAGAATCCATTACTCTATGATGCTAACTATTTTGTTTGTTGGCATACTAATTGTTATGACTACTGTATACCTTACAACAGTGTCACAGATACAATTGTCCTCACATCCAGTGATGGAACAAATGTGCCAAAACTAAAGGAAGACTACCAAATTGGTGGTTATTCTGAAGACTGGCACTCAGGCGTGAAAGACTACGTAGTAATACATGGTTATTTCACTGAAATTTACTACCAGCTTGAATCGACTCAATTGTCGACGGACACTGGTGCTGAAAATGCCACATTCTTCATCTATAGCAAACTTGTTAAAGAATGTGCAAATACACACAATCGACGGCTCTTCAGGAGTTGTAAATCCAGTAATGGATCCAATCTATGATGAGCCGACGACGACTACTAGCGTGCCTTTGTAAGCACAAGAAAGTGAGTACGAACTTATGTACTCATTCGTTTCGGAAGAAACAGGTACGTTAATAGTTAATAGCGTACTTCTTTTTCTTGCTTTCGTGGTATTCTTGCTAGTCACACTAGCCATCCTTACTGCGCTTCGATTGTGTGCGTACTGCTGCAATATTGTTAACGTGAGTTTAGTAAAACCAACAGTTTACGTCTACTCGCGTGTTAAAAATCTGAGCTCTTCTGAAGGAGTTCCTGATCTTCTGGTCTAAACGAACTAACTATTATTATTATTCTGTTTGGAACTTTAACATTGCTTATCATGGCAGAC---AACGGTACTATTACTGTTGAAGAGCTTAAGCAGCTCTTGGAACAATGGAACCTAGTAATAGGATTCCTTTTCCTCGCCTGGATTATGCTACTACAATTTGCCTACTCTAATAGGAATAGGTTTTTGTACATAATAAAGCTTGTTTTTCTCTGGCTCTTGTGGCCAGTAACACTTGCTTGCTTTGTGCTTGCTGCTGTTTACAGAATTAATTGGGTGACTGGCGGAATTGCGATTGCAATGGCTTGTATTGTAGGCTTGATGTGGCTTAGCTACTTCGTTGCTTCTTTCAGGCTGTTTGCGCGCACCCGCTCAATGTGGTCATTCAACCCAGAAACCAACATTCTTCTCAATGTGCCTCTTCGAGGGACAATTTTGACCAGACCGCTCATGGAAAGTGAACTTGTCATTGGTGCTGTGATCATTCGTGGTCACCTGCGAATGGCTGGACACTCCCTTGGGCGCTGTGACATTAAGGACCTGCCAAAAGAGATCACTGTGGCTACATCACGAACGCTTTCTTATTACAAATTAGGAGCTTCGCAGCGTGTAGGCACTGACTCAGGTTTTGCTGCATACAACCGCTACCGTATTGGAAACTACAAATTAAATACAGACCACGCCGGTAGCAACGACAATATTGCTTTGCTAGTACAGTAAGTGACAACAGATGTTTCATCTAGTTGACTTCCAGGTTACAATAGCGGAGATATTGATTATCATTATGAGGACTTTCAGGATTGCCATCTGGAATCTTGATGTAATAATAAGTTCAATAGTGAGACAATTATTTAAGCCTCTAACTAAGAAGAATTATTCTGAGTTAGATGATGAAGAACTTATGGAGATTGATTATCCATAAAACGAACATGAAAATTATCCTCTTCCTGACTTTGATTTCACTTGCATTTTGTGAGTTATATCATTATCAGGAGTGTGTTAGAGGTACAACTGTACTATTAAAAGAACCTTGCCCATCGGGAACGTACGAGGGCAATTCACCATTTCACCCTCTTGCTGACAACAAATTTGCACTAACTTGCATTAGCACACATTTTGCTTTTGCTTGTGCTGACGGTACTCGACATACCTATCAGCTTCGTGCAAGATCAGTTTCTCCAAAACTCTTCATCAGGCAAGAGGAATTTCATCAAGAGCTCTATTCACCACTTTTTCTCATTGTTGCCGCTCTAGTATTTATAATACTTTGCTTCACCATTAAGAGAAAGACCGAATGAGTGAGCTCACTTTAATTGACTTCTATTTGTGCTTTTTAGCCTTTCTGCTATTCCTTGTTTTAATAATGCTCATCATATTTTGGTTCTCCTTGGAGATTCAAGATTCTGAAGAGCCATGTCCAAAAGTCTAAACGAACACGAACAAACTAAAATGTCTGATAATGGACCCCTACAAAACCAACGTAGTGCCCCCCGCATTACATTTGGTGGACCCACAGATTCAGCTGACAATAACCAGGATGGAGGACGCAGTGGTGCGCGGCCAAAACAACGCCGACCCCAAGGTTTACCCAATAATACTGCGTCTTGGTTCACAGCTCTCACTCAGCATGGCAAGGAGGAACTTAGATTCCCTCGAGGCCAGGGCGTTCCAATCAACACCAATAGTGGTAAAGATGACCAAATTGGCTACTACCGAAGAGCTACCCGACGAGTTCGTGGTGGTGACGGCAAAATGAAAGAGCTCAGCCCCAGATGGTACTTCTATTACCTAGGAACTGGCCCAGAAGCTTCACTTCCCTACGGCGCTAACAAAGAAGGCATCGTATGGGTTGCAATTGAGGGAGCCTTGAACACACCTAAAGATCACATTGGCACCCGCAATCCTAATAACAATGCTGCCATCGTGCTACAACTTCCTCAAGGAACAACATTGCCAAAAGGCTTCTACGCAGAGGGAAGCAGAGGCGGCAGTCAAGCCTCTTCTCGCTCCTCATCACGTAGTCGCGGTAATTCAAGAAATTCAACTCCTGGCAGCAGTAGGGGAAATTCTCCTGCTCGAATGGCTAGCGGAGGTGGTGAAACTGCCCTCGCGCTATTGCTGCTAGACAGATTGAACCAGCTAGAGAGCAAAGTTTCTGGTAAAGGCCAACAACAACAAGGCCAGACTGTCACTAAGAAATCTGCCGCTGAGGCATCTAAAAAGCCTCGCCAAAAACGTACTGCTACTAAACAGTACAACGTCACCCAAGCATTTGGGAGACGTGGTCCAGAACAAACCCAAGGAAATTTCGGGGATCAAGAACTAGTCAGACAAGGAACTGATTACAAACATTGGCCGCAAATTGCACAATTTGCTCCAAGTGCCTCTGCATTCTTCGGAATGTCACGCATTGGCATGGAAGTCACACCTTCGGGAACATGGCTGACTTATCATGGAGCCATAAAATTGGATGACAAAGATCCACAATTCAAAGACAACGTCATACTGCTAAATAAGCACATTGACGCATACAAAACATTCCCACCAACAGAGCCTAAAAAGGACAAAAAGAAAAAGACTGATGAAGCTCAGCCTTTACCGCAGAGACAGAAGAAGCAGCCCACTGTGACTCTTCTCCCTGCGGCTGACATGGATGATTTCTCCAGACAACTTCAAAATTCCATGAGTGGAGCTTCCGCTGATTCAACTCAGGCATAAACACTCATGATGATCACACAAGGCAGATGGGCTATGTAAACGTTTTCGCAATTCCGTTTACGATACATAGTCTACTCTTGTGCAGAATGAATTCTCGTAACTAAACAGCACAAGTAGGTTTAGTTAACTTTAATCTCACATAG
>KF367457	    AGTACTAGCCAAAAATCTATTGTGGCTTATACTATGTCTTTAGGTGCTGATAGTTCAATTGCTTACTCTAATAACACCATTGCTATACCTACTAACTTTTCAATTAGCATTACTACAGAAGTAATGCCTGTTTCTATGGCTAAAACCTCTGTAGATTGTAATATGTACATCTGCGGAGATTCTACTGAATGTGCTAATTTGCTTCTCCAATATGGTAGCTTTTGCACACAACTAAATCGTGCACTCTCAGGTATTGCTGTTGAACAGGATCGCAACACACGTGAAGTGTTCGCTCAAGTCAAACAAATGTACAAAACCCCAACTTTGAAAGATTTTGGTGGTTTTAATTTTTCACAAATATTACCTGACCCTCTAAAGCCAACTAAGAGGTCTTTTATTGAGGACTTGCTCTTTAATAAGGTGACACTCGCTGATGCTGGCTTTATGAAGCAATATGGCGAATGCCTAGGTGATATTAATGCTAGAGATCTCATTTGTGCGCAGAAGTTCAATGGACTTACAGTGCTGCCACCTCTGCTCACTGATGATATGATTGCTGCCTACACTGCTGCTCTAGTTAGTGGTACTGCCACTGCTGGATGGACATTCGGTGCTGGCGCTGCTCTTCAAATACCTTTTGCTATGCAAATGGCATATAGGTTCAATGGCATTGGAGTTACTCAAAATGTTCTCTATGAGAACCAAAAACAAATCGCCAATCAATTTAACAAGGCGATCAGCCAAATTCAAGAATCACTCACAACAACATCCACTGCATTGGGCAAGCTGCAAGATGTCGTCAACCAGAATGCTCAAGCATTAAACACACTTGTTAAACAACTTAGCTCCAATTTTGGTGCGATTTCAAGTGTGCTAAATGATATCCTTTCGCGACTTGATAAAGTCGAGGCAGAGGTACAAATTGACAGGTTAATTACAGGCAGACTGCAAAGCCTTCAAACCTATGTAACACAACAACTAATCAGGGCTGCTGAAATCAGGGCTTCTGCTAATCTTGCTGCTACTAAAATGTCTGAGTGTGTTCTTGGACAATCAAAAAGAGTTGACTTTTGCGGAAAGGGCTACCATCTTATGTCCTTCCCACAAGCAGCCCCGCATGGTGTTGTCTTCCTACATGTCACATATGTGCCATCTCAAGAGAGAAACTTCACCACAGCGCCAGCAATTTGTCATGAAGGCAAAGCATACTTCCCTCGTGAAGGTGTTTTTGTGTTTAATGGCACTTCGTGGTTTATTACACAGAGGAACTTCTTTTCTCCACAAATAATTACTACAGACAATACATTTGTCTCCGGAAGTTGTGATGTCGTAATTGGCATCATTAACAATACAGTTTATGATCCTCTGCAACCTGAGCTTGACTCATTCAAAGAAGAGCTGGACAAGTACTTCAAAAATCACACATCACCAGATGTTGATCTTGGCGACATTTCAGGCATTAACGCTTCTGTCGTCAACATTCAAAAAGAAATTGACCGCCTCAATGAGGTCGCTAAAAATTTAAATGAATCACTCATTGACCTTCAAGAATTGGGAAAATATGAGCAATATATTAAATGGCCTTGGTATGTTTGGCTCGGCTTCATTGCTGGACTAATTGCCATCGTCATGGTTACAATCTTGCTTTGTTGCATGACTAGTTGTTGCAGTTGCCTCAAGGGTGCATGCTCTTGTGGTTCTTGCTGCAAGTTTGATGAGGATGACTCTGAGCCAGTTCTCAAGGGTGTCAAATTACATTACACATAAACGAACTT-ATGGATTTGTTTATGAGAATTTTTACTCTTGGACCAATTACTGCACAGCCAGGAAAAATTGACAATGCTTCTCCTGCAAGTACTGTTCATGCTACAGCAACGATACCGCTACAAGCCTCACTCCCTTTCGGATGGCTTGTTATTGGCGTTGCATTTCTTGCTGTTTTTCAGAGCGCTACCAAAATAATTTCGCTCAATAAAAGATGGCAGCTAGCCCTTTATAAGGGCTTCCAGTTCATTTGCAATTTACTGCTGCTATTTGTTACCATCTATTCACATCTTTTGCTTGTCGCTGCAGGTATGGAGGCGCAATTTTTGTACCTCTATGCCTTGATATATTTTCTACAATGCATCAACGCATGTAGAATTATCATGAGATGTTGGCTTTGTTGGAAGTGCAAATCCAAGAACCCATTACTTTATGATGCCAACTACTTTGTTTGCTGGCACACACATAACTATGACTACTGTATACCGTATAACAGTGTCACAGATACAATTGTCGTTACTGCAGGTGACGGCATTTCAACACCAAAACTCAAAGAAGACTACCAAATTGGTGGTTATTCTGAGAATTGGCACTCAGGTGTTAAAGACTATGTCGTTGTACATGGCTATTTCACCGAAGTTTACTACCAGCTTGAGTCTACACAAATTACTACAGACACTGGTATTGAAAATGCTACATTCTTCATCTTTAACAAGCTTGTTAAAGAATGTGCAAATACACACAATCGACGGCTCTTCAGGAGTTGTAAATCCAGCAATGGATCCAATTTATGATGAGCCTACGACGACTACTAGCGTGCCTTTGTAAGCACAAGAAAGTGAGTACGAACTTATGTACTCATTCGTTTCGGAAGAAACAGGTACGTTAATAGTTAATAGCGTACTTCTTTTTCTTGCTTTCGTGGTATTCTTGCTAGTCACACTAGCCATCCTTACTGCGCTTCGATTGTGTGCGTACTGCTGCAATATTGTTAACGTGAGTTTAGTAAAACCAACTGTTTACGTTTACTCGCGTGTTAAAAATCTGAACTCTTCTGAAGGAGTTCCTGATCTTCTGGTCTAAACGAACTAACTATTATTATTATTCTGTTTGGAACTTTAACATTGCTTATCATGGCTGAG---AACGGGACTATTTCCGTTGAGGAGCTTAAAAGACTCCTGGAACAATGGAACCTAGTAATAGGTTTCCTATTCCTAGCCTGGATTATGTTACTACAATTTGCCTATTCTAATCGGAACAGGTTTTTGTACATAATAAAGCTTGTTTTCCTGTGGCTCTTGTGGCCAGTAACACTTGCTTGCTTTGTGCTTGCTGCTGTTTACAGAATTAATTGGGTGACTGGCGGGATTGCGATTGCAATGGCTTGTATTGTAGGCTTGATGTGGCTTAGCTACTTCATTGCTTCCTTCAGGCTATTTGCTCGTACCCGCTCAATGTGGTCATTCAACCCAGAAACAAACATTCTTCTCAATGTGCCTCTTCGAGGGACAATTGTGACCAGACCGCTCATGGAAAGTGAACTTGTCATTGGCGCTGTGATCATTCGTGGTCACTTGCGCATGGCTGGACACTCCCTAGGGCGCTGTGACATCAAGGACCTGCCAAAAGAGATCACTGTGGCTACATCACGAACGCTTTCTTATTACAAATTAGGAGCGTCGCAGCGTGTAGGCACTGATTCAGGTTTTGCTGCATACAACCGCTACCGTATTGGAAACTACAAATTAAATACAGACCACGCCGGTAGCAACGACAATATTGCTTTGCTAGTACAGTAAGTGACAACAGATGTTTCATCTTGTTGACTTCCAGGTTACAATAGCAGAGATATTGATTATCATTATGAGGACTTTCAGGATTGCTATTTGGAATCTTGACATGATAATAAGTTCAATAGTGAGACAATTATTTAAGCCTCTAACTAAGAATAAATATTCAGAGTTAGATGATGAAGAACCTATGGAGATAGATTATCCTTGAAACGAACATGAAAATTATTCTCTTCCTGACATTGATTGCACTTGCATCTTGCGAGCTATATCACTATCAGGAGTGTGTTAGAGGTACAACTGTACTACTAAAAGAACCTTGCCTATCTGGAACTTACGAGGGCAATTCACCATTTCATCCTCTTGCTGATAACAAATTTGCACTAACTTGCACTAGCACTCATTTTGCTTTTGCTTGTGCTGACGGTACTAGACATACTTATCAGCTTCGTGCAAGATCAGTTTCACCAAAACTTTTCATCAGACAAGAGGAAGTTCATCAAGAGCTCTACTCGCCGCTTTTTCTCATTGTTGCTGCTCTAGTATTTATAATACTTTGCTTCACCATTAAGAGAAAGACAGAATGAATGAGCTCACCTTAATTGACTTCTATTTGTGCTTTTTAGCCTTTCTGCTATTCCTTGTTCTAATAATGCTTATTATATTTTGGTTTTCACTTGAACTCCAGGATATAGAAGAACCTTGTAACAAAGTCTAAACGAACACGAACAAACTAAAATGTCTGATAATGGACCCCAATCAAACCAGCGTAGTGCCCCCCGCATTACATTTGGTGGACCCACAGATTCAACTGACAATAACCAGAATGGAGGACGCAATGGGGCAAGGCCAAAACAACGCCGACCCCAAGGTTTACCCAATAATACTGCGTCTTGGTTCACAGCTCTCACTCAGCATGGCAAGGAGGAACTTAGATTCCCTCGAGGCCAGGGCGTTCCAATCAACACCAATAGTGGTCCAGATGACCAAATTGGCTACTACCGAAGAGCTACCCGACGAGTTCGTGGTGGTGACGGCAAAATGAAAGAGCTCAGCCCCAGATGGTACTTCTATTACCTAGGAACTGGCCCAGAAGCTTCACTTCCCTACGGCGCTAACAAAGAAGGCATCGTATGGGTCGCAACTGAGGGAGCCTTGAACACACCCAAAGACCACATTGGCACCCGCAATCCTAATAACAATGCTGCCACCGTGCTACAACTTCCTCAAGGAACAACATTGCCAAAAGGCTTCTATGCAGAGGGGAGCAGAGGTGGCAGTCAAGCCTCTTCTCGCTCTTCATCACGTAGTCGCGGTAATTCAAGAAATTCAACTCCTGGCAGCAGTAGGGGAAATTCTCCTGCTCGAATGGCTAGCGGAGGTGGTGAAACTGCCCTCGCGCTATTGCTGCTAGACAGATTGAACCAGCTTGAGAGCAAAGTTTCTGGTAAAGGCCAACAACAACAAGGCCAAACTGTCACTAAGAAATCTGCTGCTGAGGCATCTAGAAAGCCTCGCCAAAAACGTACTGCTACAAAACAGTACAACGTCACTCAAGCTTTTGGGAGACGTGGTCCAGAACAAACTCAAGGAAACTTCGGGGACCAAGACCTAATCAGACAAGGAACTGATTACAAACATTGGCCGCAAATTGCACAATTTGCTCCAAGTGCGTCTGCATTCTTCGGAATGTCACGCATTGGCATGGAAGTCACACCTTCGGGAACATGGCTGACTTATCATGGAGCCATTAAATTGGATGACAAAGATCCACAATTCAAAGACAACGTCATATTGCTGAACAAGCACATTGACGCATACAAAACATTCCCACCAACAGAGCCTAAAAAGGACAAAAAGAAAAAGACTGATGAAGCTCAGCCTTTACCGCAGAGACAAAAGAAGCAACCCACTGTGACTCTTCTCCCTGCGGCTGACATGGATGATTTCTCCAGACAACTTCAAAATTCCATGAGTGGAGCTTCTGCTGATTCAACTCAGGCATAAACACTCATGATGACCACACAAGGCAGATGGGCTATGTAAACGTCTTCGCAATTCCGTTTACGATACATAGTCTACTCTTGTGCAGAATGAATTCTCGTAGCTAAACAGCACAAGTAGGTTTAGTTAACTTTAATCTCACATAG
>AY304486	    AGTACTAGCCAAAAATCTATTGTGGCTTATACTATGTCTTTAGGTGCTGATAGTTCAATTGCTTACTCTAATAACACCATTGCTATACCTACTAACTTTTTAATTAGCATTACTACAGAAGTAATGCCTGTTTCTATGGCTAAAACCTCCGTAGATTGTAATATGTACATCTGCGGAGATTCTACTGAATGTGCTAATTTGCTTCTCCAATATGGTAGCTTTTGCGCACAACTAAATCGTGCACTCTCAGGTATTGCTGTTGAACAGGATCGCAACACACGTGAAGTGTTCGCTCAAGTCAAACAAATGTACAAAACCCCAACTTTGAAAGATTTTGGTGGTTTTAATTTTTCACAAATATTACCTGACCCTCTAAAGCCAACTAAGAGGTCTTTTATTGAGGACTTGCTCTTTAATAAGGTGACACTCGCTGATGCTGGCTTCATGAAGCAATATGGCGAATGCCTAGGTGATATTAATGCTAGAGATCTCATTTGTGCGCAGAAGTTCAATGGACTTACAGTGTTGCCACCTCTGCTCACTGATGATATGATTGCTGCCTACACTGCTGCTCTAGTTAGTGGTACTGCCACTGCTGGATGGACATTTGGTGCTGGCGCTGCTCTTCAAATACCTTTTGCTATGCAAATGGCATATAGGTTCAATGGCATTGGAGTTGCCCAAAATGTTCTCTATGAGAACCAAAAACAAATCGCCAACCAATTTAACAAGGCGATTAGTCAAATTCAAGAATCACTTACAACAACATCAACTGCATTGGGCAAGCTGCAAGACGTTGTTAACCAGAATGCTCAAGCATTAAACACACTTGTTAAACAACTTAGCTCTAATTTTGGTGCAATTTCAAGTGTGCTAAATGATATCCTTTCGCGACTTGATAAAGTCGAGGCGGAGGTACAAATTGACAGGTTAATTACAGGCAGACTTCAAAGCCTTCAAACCTATGTAACACAACAACTAATCAGGGCTGCTGAAATCAGGGCTTCTGCTAATCTTGCTGCTACTAAAATGTCTGAGTGTGTTCTTGGACAATCAAAAAGAGTTGACTTTTGCGGAAAGGGCTACCACCTTATGTCCTTCCCACAAGCAGCCCCGCATGGTGTTGTCTTCCTACATGTCACGTATGTGCCATCCCAGGAGAGGAACTTCACCACAGCGCCAGCAATTTGTCATGAAGGCAAAGCATACTTCCCTCGTGAAGGTGTTTTTGTGTTTAATGGCACTTCTTGGTTTATTACACAGAGGAACTTCTTTTCTCCACAAATAATTACTACAGACAATACATTTGTCTCAGGAAATTGTGATGTCGTTATTGGCATCATTAACAACACAGTTTATGATCCTCTGCAACCTGAGCTTGACTCATTCAAAGAAGAGCTGGACAAGTACTTCAAAAATCATACATCACCAGATGTTGATCTTGGCGACATTTCAGGCATTAACGCTTCTGTCGTCAACATTCAAGAAGAAATTGACCGCCTCAATGAGGTCGCTAAAAATTTAAATGAATCACTCATTGACCTTCAAGAATTGGGAAAATATGAGCAATATATTAAATGGCCTTGGTATGTTTGGCTCGGCTTCATTGCTGGACTAATTGCCATCGTCATGGTTACAATCTTGCTTTGTTGCATGACTAGTTGTTGCAGTTGCCTCAAGGGTGCATGCTCTTGTGGTTCTTGCTGCAAGTTTGATGAGGATGACTCTGAGCCAGTTCTCAAGGGTGTCAAATTACATTACACATAAACGAACTT-ATGGATTTGTTTATGAGAATTTTTACTCTTGGATCAATTACTGCACAGCCAGTAAAAATTGACAATGCTTCTCCTGCAAGTACTGTTCATGCTACAGCAACGATACCGCTACAAGCCTCACTCCCTTTCGGATGGCTTGTTATTGGCGTTGCATTTCTTGCTGTTTTTCAGAGCGCTACCAAAATAATTGCGCTCAATAAAAGATGGCAGCTAGCCCTTTATAAGGGCTTCCAGTTCATTAGCAATTTACTGCTGCTATTTGTTACCATCTATTCATATCTTTTGCTTGTCGCTGCAGGTATGGAGGCGCAATTTTTGTACCTCTATGCCTTGATATATTTTCTACAATGCATCAACGCAGGTAGAATTATTATGAGATGTTGGCTTTGTTGGAAGTGCAAATCCAAGAACCCATTACTTTATGATGCCAACTACTTTGTTTGCTGGCACACACATAACTATGACTACTGTATACCATATAACAGTGTCACAGATACAATTGTCGTTACTGAAGGTGACGGAATTTCAACACCAAAACTCAAAGAAGACTACCAAATTGGTGGTTATTCTGAGGATAGGCACTCAGGTGTTAAAGACTATGTCGTTGTACATGGCTATTTCACCGAAGTTTACTACCAGCTTGAGTCTACACAAATTACTACAGACACTGGTATTGAAAATGCTACATTCTTCATCTTTAACAAGCTTGTTAAAGAATGTGCAAATACACACAATCGACGGCTCTTCAGGAGTTGCTAATCCAGCAATGGATCCAATTTATGATGAGCCGACGACGACTACTAGCGTGCCTTTGTAAGCACAAGAAAGTGAGTACGAACTTATGTACTCATTCGTTTCGGAAGAAACAGGTACGTTAATAGTTAATAGCGTACTTCTTTTTCTTGCTTTCGTGGTATTCTTGCTAGTCACACTAGCCATCCTTACTGCGCTTCGATTGTGTGCGTACTGCTGCAATATTGTTAACGTGAGTTTAGTAAAACCAACGGTTTACGTCTACTCGCGTGTTAAAAATCTGAACTCTTCTGAAGGAGTTCCTGATCTTCTGGTCTAAACGAACTAACTATTATTATTATTCTGTTTGGAACTTTAACATTGCTTATCATGGCAGAC---AACAGTACTATTACCGTTGAGGAGCTTAAACAACTCCTGGAACAATGGAACCTAGTAATAGGTTTCCTATTCCTAGCCTGGATTATGTTACTACAATTTGCCTATTCTAATCGGAACAGGTTTTTGTACATAATAAAGCTTGTTTTCCTCTGGCTCTTGTGGCCAGTAACACTTGCTTGCTTTGTGCTTGCTGCTGTCTACAGAATTAATTGGGTGACTGGCGGGATTGCGATTGCAATGGCTTGTATTGTAGGCTTGATGTGGCTTAGCTACTTCGTTGCTTCCTTCAGGCTGTTTGCTCGTACCCGCTCAATGTGGTCATTCAACCCAGAAACAAACATTCTTCTCAATGTGCCTCTCCGGGGGACAATTGTGACCAGACCGCTCATGGAAAGTGAACTTGTCATTGGTGCTGTGATCATTCGTGGTCACTTGCGAATGGCCGGACACTCCCTAGGGCGCTGTGACATTAAGGACCTGCCAAAAGAGATCACTGTGGCTACATCACGAACGCTTTCTTATTACAAATTAGGAGCGTCGCAGCGTGTAGGCACTGATTCAGGTTTTGCTGCATACAACCGCTACCGTATTGGAAACTATAAATTAAATACAGACCACGCCGGTAGCAACGACAATATTGCTTTGCTAGTACAGTAAGTGACAACAGATGTTTCATCTTGTTGACTTCCAGGTTACAATAGCAGAGATATTGATTATCATTATGAGGACTTTCAGGATTGCTATTTGGAATCTTGACGTTATAATAAGTTCAATAGTGAGACAATTATTTAAGCCTCTAACTAAGAAGAATTATTCGGAGTTAGATGATGAAGAACCTATGGAGTTAGATTATCCATAAAACGAACATGAAAATTATTCTCTTCCTGACATTGATTGTATTTACATCTTGCGAGCTATATCACTATCAGGAGTGTGTTAGAGGTACGACTGTACTACTAAAAGAACCTTGCCCATCAGGAACATACGAGGGCAATTCACCATTTCACCCTCTTGCTGACAATAAATTTGCACTAACTTGCACTAGCACACACTTTGCTTTTGCTTGTGCTGACGGTACTCGACATACCTATCAGCTGCGTGCAAGATCAGTTTCACCAAAACTTTTCATCAGACAAGAGGAGGTTCAACAAGAGCTCTACTCGCCACTTTTTCTCATTGTTGCTGCTCTAGTATTTTTAATACTTTGCTTCACCATTAAGAGAAAGACAGAATGAATGAGCTCACTTTAATTGACTTCTATTTGTGCTTTTTAGCCTTTCTGCTATTCCTTGTTTTAATAATGCTTATTATATTTTGGTTTTCACTCGAAATCCAGGATCTAGAAGAACCTTGTACCAAAGTCTAAACGAAC-------------AATGTCTGATAATGGACCCCAATCAAACCAACGTAGTGCCCCCCGCATTACATTTGGTGGACCCACAGATTCAACTGACAATAACCAGAATGGAGGACGCAATGGGGCAAGGCCAAAACAGCGCCGACCCCAAGGTTTACCCAATAATACTGCGTCTTGGTTCACAGCTCTCACTCAGCATGGCAAGGAGGAACTTAGATTCCCTCGAGGCCAGGGCGTTCCAATCAACACCAATAGTGGTCCAGATGACCAAATTGGCTACTACCGAAGAGCTACCCGACGAGTTCGTGGTGGTGACGGCAAAATGAAAGAGCTCAGCCCCAGATGGTACTTCTATTACCTAGGAACTGGCCCAGAAGCTTCACTTCCCTACGGCGCTAACAAAGAAGGCATCGTATGGGTTGCAACTGAGGGAGCCTTGAATACACCCAAAGACCACATTGGCACCCGCAATCCTAATAACAATGCTGCCACCGTGCTACAACTTCCTCAAGGAACAACATTGCCAAAAGGCTTCTACGCAGAGGGAAGCAGAGGCGGCAGTCAAGCCTCTTCTCGCTCCTCATCACGTAGTCGCGGTAATTCAAGAAATTCAACTCCTGGCAGCAGTAGGGGAAATTCTCCTGCTCGAATGGCTAGCGGAGGTGGTGAAACTGCCCTCGCGCTATTGCTGCTAGACAGATTGAACCAGCTTGAGAGCAAAGTTTCTGGTAAAGGCCAACAACAACAAGGCCAAACTGTCACTAAGAAATCTGCTGCTGAGGCATCTAAAAAGCCTCGCCAAAAACGTACTGCCACAAAACAGTACAACGTCACTCAAGCATTTGGGAGACGTGGTCCAGAACAAACCCAAGGAAATTTCGGGGACCAAGACCTAATCAGACAAGGAACTGATTACAAACATTGGCCGCAAATTGCACAATTTGCTCCAAGTGCCTCTGCATTCTTTGGAATGTCACGCATTGGCATGGAAGTCACACCTTCGGGAACATGGCTGACTTATCATGGAGCCATTAAATTGGATGACAAAGATCCACAATTCAAAGACAACGTCATACTGCTGAACAAGCACATTGACGCATACAAAACATTCCCACCAACAGAGCCTAAAAAGGACAAAAAGAAAAAGACTGATGAAGCTCAGCCTTTGCCGCAGAGACAAAAGAAGCAGCCCACTGTGACTCTTCTTCCTGCGGCTGACATGGATGATTTCTCCAGACAACTTCAAAATTCCATGAGTGGAGCTTCTGCTGATTCAACTCAGGCATAAACACTCATGATGACCACACAAGGCAGATGGGCTATGTAAACGTTTTCGCAATTCCGTTTACGATACATAGTCTACTCTTGTGCAGAATGAATTCTCGTAACTAAACAGCACAAGTAGGTTTAGTTAACTTTAATCTCACATAG
>AY515512	    AGTACTAGCCAAAAATCTATTGTGGCTTATACTATGTCTTTAGGTGCTGATAGTTCAATTGCTTACTCTAATAACACCATTGCTATACCTACTAACTTTTCAATTAGCATTACTACAGAAGTAATGCCTGTTTCTATGGCTAAAACCTCCGTAGATTGTAATATGTACATCTGCGGAGATTCTACTGAATGTGCTAATTTGCTTCTCCAATATGGTAGCTTTTGCAGACAACTAAATCGTGCACTCTCAGGTATTGCTGCTGAACAGGATCGCAACACACGTGAAGTGTTCGTTCAAGTCAAACAAATGTACAAAACCCCAACTTTGAAAGATTTTGGTGGTTTTAATTTTTCACAAATATTACCTGACCCTCTAAAGCCAACTAAGAGGTCTTTTATTGAGGACTTGCTCTTTAATAAGGTGACACTCGCTGATGCTGGCTTCATGAAGCAATATGGCGAATGCCTAGGTGATATTAATGCTAGAGATCTCATTTGTGCGCAGAAGTTCAATGGACTTACAGTGTTGCCACCTCTGCTCACTGATGATATGATTGCTGCCTACACTGCTGCTCTAGTTAGTGGTACTGCCACTGCTGGATGGACATTTGGTGCTGGCGCTGCTCTTCAAATACCTTTTGCTATGCAAATGGCATATAGGTTCAATGGCATTGGAGTTACCCAAAATGTTCTCTATGAGAACCAAAAACAAATCGCCAACCAATTTAACAAGGCGATTAGTCAAATTCAAGAATCACTTACAACAACATCAACTGCATTGGGCAAGCTGCAAGACGTTGTTAACCAGAATGCTCAAGCATTAAACACACTTGTTAAACAACTTAGCTCTAATTTTGGTGCAATTTCAAGTGTGCTAAATGATATCCTTTCGCGACTTGATAAAGTCGAGGCGGAGGTACAAATTGACAGGTTAATTACAGGCAGACTTCAAAGCCTTCAAACCTATGTAACACAACAACTAATCAGGGCTGCTGAAATCAGGGCTTCTGCTAATCTTGCTGCTACTAAAATGTCTGAGTGTGTTCTTGGACAATCAAAAAGAGTTGACTTTTGCGGAAAGGGCTACCACCTTATGTCCTTCCCACAAGCAGCCCCGCATGGTGTTGTCTTCCTACATGTCACGTATGTGCCATCCCAGGAGAGGAACTTCACCACAGCGCCAGCAATTTGTCATGAAGGCAAAGCATACTTCCCTCGTGAAGGTGTTTTTGTGTTTAGTGGCACTTCTTGGTTTATTACACAGAGGAACTTCTTTTCTCCACAAATAATTACTACAGACAATACATTTGTCTCAGGAAATTGTGATGTCGTTATTGGCATCATTAACAACACAGTTTATGATCCTCTGCAACCTGAGCTTGACTCATTCAAAGAAGAGCTGGACAAGTACTTCAAAAATCATACATCACCAGATGTTGATCTTGGCGACATTTCAGGCATTAACGCTTCTGTCGTCAACATTCAAGAAGAAATTGACCGCCTCAATGAGGTCGCTAAAAATTTAAATGAATCACTCATCGACCTTCAAGAATTGGGAAAATATGAGCAATATATTAAATGGCCTTGGTATGTTTGGCTCGGCTTCATTGCTGGACTAATTGCCATCGTCATGGTTACAATCTTGCTTTGTTGCATGACTAGTTGTTGCAGTTGCCTCAAGGGTGCATGCTCTTGTGGTTCTTGCTGCAAGTTTGATGAGGATGACTCTGAGCCAGTTCTCAAGGGTGTCAAATTACATTACACATAAACGAACTT-ATGGATTTGTTTATGAGAATTTTTACTCTTGGATCAATTACTGCACAGCCAGTAAAAATTGACAATGCTTCTCATGCAAGTACTGTTCGTGCTACAGCAACGATACCGCTACAAGCCTCACTCCCTTTCGGATGGCTTGTTATTGGCGTTGCATTTCTTGCTGTTTTTCAGAGCGCTACCAAAATAATTGCGCTCAATAAAAGATGGCAGCTAGCCCTTTATAAGGGCTTCCAGTTCATTAGCAATTTACTGCTGCTATTTGTTACCATCTATTCACATCTTTTGCTTGTCGCTGCAGGTATGGAGGCGCAATTTTTGTACCTCTATGCCTTGATATATTTTCTACAATGCATCAACGCAGGTAGAATTATTATGAGATGTTGGCTTTGTTGGAAGTGCAAATCCAAGAACCCATTACTTTATGAAGCCAACTACTTTGTTTGCTGGCACACACATAACTATGACTACTGTATACCATATAACAGTGTCACAGATACAATTGTCGTTACTGAAGGTGACGGCATTTCAACACCAAAACTCAAAGAAGACTACCAAATTGGTGGTTATTCTGAGGATAGGCACTCAGGTGTTAAAGACTATGTCGTTGTACATGGCTATTTCACCGAAGTTTACTACCAGCTTGAGTCTACACAAATTACTACAGACACTGGTATTGAAAATGCTACATTCTTCATCTTTAACAAGCTTGTTAAAGAATGTGCAAATACACACAATCGACGGCTCTTCAGGAGTTGCTAATCCAGCAATGGATCCAATTTATGATGAGCCGACGACGACTACTAGCGTGCCTTTGTAAGCACAAGAAAGTGAGTACGAACTTATGTACTCATTCGTTTCGGAAGAAACAGGTACGTTAATAGTTAATAGCGTACTTCTTTTTCTTGCTTTCGTGGTATTCTTGCTAGTCACACTAGCCATCCTTACTGCGCTTCGATTGTGTGCGTACTGCTGCAATATTGTTAACGTGAGTTTAGTAAAACCAACGGTTTACGTCTACTCGCGTGTTAAAAATCTGAACTCTTCTGAAGGAGTTCCTGATCTTCTGGTCTAAACGAACTAACTATTATTATTATTCTGTTTGGAACTTTAACATTGCTTATCATGGCAGAC---AACAGTACTATTACCGTTGAGGAGCTTAAGCAACTCCTGGAACAATGGAACCTAGTAATAGGTTTCCTATTCCTAGCCTGGATTATGTTACTACAATTTGCCTATTCTAATCGGAACAGGTTTTTGTACATAATAAAGCTTGTTTTCCTCTGGCTCTTGTGGCCAGTAACACTTGCTTGCTTTGTGCTTGCTGCTGTCTACAGAATTAATTGGGTGACTGGCGGGATTGCGATTGCAATGGCTTGTATTGTAGGCTTGATGTGGCTTAGCTACTTCGTTGCTTCCTTCAGGCTGTTTGCTCGTACCCGCTCAATGTGGTCATTCAACCCAGAAACAAACATTCTTCTCAATGTGCCTCTCCGGGGGACAATTGTGACCAGACCGCTCATGGAAAGTGAACTTGTCATTGGTGCTGTGATCATTCGTGGTCACTTGCGAATGGCCGGACACTCCCTAGGGCGCTGTGACATTAAGGACCTGCCAAAAGAGATCACTGTGGCTACATCACGAACGCTTTCTTATTACAAATTAGGAGCGTCGCAGCGTGTAGGCACTGATTCAGGTTTTGCTGCATACAACCGCTACCGTATTGGAAACTATAAATTAAATACAGACCACGCCGGTAGCAACGACAATATTGCTTTGCTAGTACAGTAAGTGACAACAGATGTTTCATCTTGTTGACTTCCAGGTTACAATAGCAGAGATATTGATTATCATTATGAGGACTTTCAGGATTGCTATTTGGAATCTTGACGTTATAATAAGTTCAATAGTGGGACAATTATTTAAGCCTCTAACTAAGAAGAATTATTCGGAGTTAGATGATGAAGAACCTATGGAGTTAGATTATCCATAAAACGAACATGAAAATTATTCTCTTCCTGACATTGATTGTATTTACATCTTGCGAGCTATATCACTATCAGGAGTGTGTTAGAGGTACGACTGTACTACTAAAAGAACCTTGCCCATCAGGAACATACGAGGGCAATTCACCATTTCACCCTCTTGCTGATAATAAATTTGCACTAACTTGCACTAGCACACACTTTGCTTTTGCTTGTGCTGACGGTACTCGACACACCTATCAGCTGCGTGCAAGATCAGTTTCACCAAAACTTTTCATCAGACAAGAGGAGGTTCAACAAGAGCTCTACTCGCCACTTTTTCTCATTGTTGCTGCTCTAGTATTTTTAATACTTTGCTTCACCATTAAGAGAAAGACAGAATGAATGAGCTCACTTTAATTGACTTCTATTTGTGCTTTTTAGCCTTTCTGCTATTCCTTGTTTTAATAATGCTTATTATATTTTGGTTTTCACTCGAAATCCAGGATCTAGAAGAACCTTGTACCAAAGTCTAAACGAAC-------------AATGTCTGATAATGGACCCCAATCAAACCAACGTAGTGCCCCCCGCATTACATTTGGTGGACCTACAGATTCAACTGACAACAACCAGAATGGAGGACGCAATGGGGCAAGGCCAAAACAGCGCCGACCCCAAGGTTTACCCAATAATACTGCGTCTTGGTTCACAGCTCTCACTCAGCATGGCAAGGAGGAACTTAGATTCCCTCGAGGCCAGGGCGTTCCAATCAACACCAATAGTGGTCCAGATGACCAAATTGGCTACTACCGAAGAGCTACCCGACGAGTTCGTGGTGGTGACGGCAAAATGAAAGAGCTCAGCCCCAGATGGTACTTCTATTACCTAGGAACTGGCCCAGAAGCTTCACTTCCCTACGGCGCTAACAAAGAAGGCATCGTATGGGTTGCAACTGAGGGAGCCTTGAATACACCCAAAGACCACATTGGCACCCGCAATCCTAATAACAATGCTGCTACCGTGCTACAACTTCCTCAAGGAACAACATTGCCAAAAGGCTTCTACGCAGAGGGAAGCAGAGGCGGCAGTCAAGCCTCTTCTCGCTCCTCATCACGTAGTCGCGGTAATTCAAGAAATTCAACTCCTGGCAGCAGTAGGGGAAATTCTCCTGCTCGAATGGCTAGCGGAGGTGGTGAAACTGCCCTCGCGCTATTGCTGCTAGACAGATTGAACCAGCTTGAGAGCAAAGTTTCTGGTAAAGGCCAACAACAACAAGGCCAAACTGTCACTAAGAAATCTGCTGCTGAGGCATCTAAAAAGCCTCGCCAAAAACGTACTGCCACAAAACAGTACAACGTCACTCAAGCATTTGGGAGACGTGGTCCAGAACAAACCCAAGGAAATTTCGGGGACCAAGACCTAATCAGACAAGGAACTGATTACAAACAGTGGCCGCAAATTGCACAATTTGCTCCAAGTGCCTCTGCATTCTTTGGAATGTCACGCATTGGCATGGAAGTCACACCTTCGGGAACATGGCTGACTTATCATGGAGCCATTAAATTGGATGACAAAGATCCACAATTCAAAGACAACGTCATACTGCTGAACAAGCACATTGACGCATACAAAACATTCCCACCAACAGAGCCTAAAAAGGACAAAAAGAAAAAGACTGATGAAGCTCAGCCTTTGCCGCAGAGACAAAAGAAGCAGCCCACTGTGACTCTTCTTCCTGCGGCTGACATGGATGATTTCTCCAGACAACTTCAAAATTCCATGAGTGGAGCTTCTGCTGATTCAACTCAGGCATAAACACTCGTGATGACCACACAAGGCAGATGGGCTATGTAAACGTTTTCGCAATTCCGTTTACGATACATAGTCTACTCTTGTGCAGAATGAATTCTCGTAACTAAACAGCACAAGTAGGTTTAGTTAACTTTAATCTCACATAG
>AY572034	    AGTACTAGCCAAAAATCTATTGTGGCTTATACTATGTCTTTAGGTGCTGATAGTTCAATTGCTTACTCTAATAACACCATTGCTATACCTACTAACTTTTCAATTAGCATTACTACAGAAGTAATGCCTGTTTCTATGGCTAAAACCTCCGTAGATTGTAATATGTACATCTGCGGAGATTCTACTGAATGTGCTAATTTGCTTCTCCAATATGGTAGCTTTTGCAGACAACTAAATCGTGCACTCTCAGGTATTGCTGCTGAACAGGATCGCAACACACGTGAAGTGTTCGTTCAAGTCAAACAAATGTACAAAACCCCAACTTTGAAAGATTTTGGTGGTTTTAATTTTTCACAAATATTACCTGACCCTCTAAAGCCAACTAAGAGGTCTTTTATTGAGGACTTGCTCTTTAATAAGGTGACACTCGCTGATGCTGGCTTCATGAAGCAATATGGCGAATGCCTAGGTGATATTAATGCTAGAGATCTCATTTGTGCGCAGAAGTTCAATGGACTTACAGTGTTGCCACCTCTGCTCACTGATGATATGATTGCTGCCTACACTGCTGCTCTAGTTAGTGGTACTGCCACTGCTGGATGGACATTTGGTGCTGGCGCTGCTCTTCAAATACCTTTTGCTATGCAAATGGCATATAGGTTCAATGGCATTGGAGTTACCCAAAATGTTCTCTATGAGAACCAAAAACAAATCGCCAACCAATTTAACAAGGCGATTAGTCAAATTCAAGAATCACTTACAACAACATCAACTGCATTGGGCAAGCTGCAAGACGTTGTTAACCAGAATGCTCAAGCATTAAACACACTTGTTAAACAACTTAGCTCTAATTTTGGTGCAATTTCAAGTGTGCTAAATGATATCCTTTCGCGACTTGATAAAGTCGAGGCGGAGGTACAAATTGACAGGTTAATTACAGGCAGACTTCAAAGCCTTCAAACCTATGTAACACAACAACTAATCAGGGCTGCTGAAATCAGGGCTTCTGCTAATCTTGCTGCTACTAAAATGTCTGAGTGTGTTCTTGGACAATCAAAAAGAGTTGACTTTTGCGGAAAGGGCTACCACCTTATGTCCTTCCCACAAGCAGCCCCGCATGGTGTTGTCTTCCTACATGTCACGTATGTGCCATCCCAGGAGAGGAACTTCACCACAGCGCCAGCAATTTGTCATGAAGGCAAAGCATACTTCCCTCGTGAAGGTGTTTTTGTGTTTAGTGGCACTTCTTGGTTTATTACACAGAGGAACTTCTTTTCTCCACAAATAATTACTACAGACAATACATTTGTCTCAGGAAATTGTGATGTCGTTATTGGCATCATTAACAACACAGTTTATGATCCTCTGCAACCTGAGCTTGACTCATTCAAAGAAGAGCTGGACAAGTACTTCAAAAATCATACATCACCAGATGTTGATCTTGGCGACATTTCAGGCATTAACGCTTCTGTCGTCAACATTCAAGAAGAAATTGACCGCCTCAATGAGGTCGCTAAAAATTTAAATGAATCACTCATCGACCTTCAAGAATTGGGAAAATATGAGCAATATATTAAATGGCCTTGGTATGTTTGGCTCGGCTTCATTGCTGGACTAATTGCCATCGTCATGGTTACAATCTTGCTTTGTTGCATGACTAGTTGTTGCAGTTGCCTCAAGGGTGCATGCTCTTGTGGTTCTTGCTGCAAGTTTGATGAGGATGACTCTGAGCCAGTTCTCAAGGGTGTCAAATTACATTACACATAAACGAACTT-ATGGATTTGTTTATGAGAATTTTTACTCTTGGATCAATTACTGCACAGCCAGTAAAAATTGACAATGCTTCTCATGCAAGTACTGTTCGTGCTACAGCAACGATACCGCTACAAGCCTCACTCCCTTTCGGATGGCTTGTTATTGGCGTTGCATTTCTTGCTGTTTTTCAGAGCGCTACCAAAATAATTGCGCTCAATAAAAGATGGCAGCTAGCCCTTTATAAGGGCTTCCAGTTCATTAGCAATTTACTGCTGCTATTTGTTACCATCTATTCACATCTTTTGCTTGTCGCTGCAGGTATGGAGGCGCAATTTTTGTACCTCTATGCCTTGATATATTTTCTACAATGCATCAACGCAGGTAGAATTATTATGAGATGTTGGCTTTGTTGGAAGTGCAAATCCAAGAACCCATTACTTTATGAAGCCAACTACTTTGTTTGCTGGCACACACATAACTATGACTACTGTATACCATATAACAGTGTCACAGATACAATTGTCGTTACTGAAGGTGACGGCATTTCAACACCAAAACTCAAAGAAGACTACCAAATTGGTGGTTATTCTGAGGATAGGCACTCAGGTGTTAAAGACTATGTCGTTGTACATGGCTATTTCACCGAAGTTTACTACCAGCTTGAGTCTACACAAATTACTACAGACACTGGTATTGAAAATGCTACATTCTTCATCTTTAACAAGCTTGTTAAAGAATGTGCAAATACACACAATCGACGGCTCTTCAGGAGTTGCTAATCCAGCAACGGATCCAATTTATGATGAGCCGACGACGACTACTAGCGTGCCTTTGTAAGCACAAGAAAGTGAGTACGAACTTATGTACTCATTCGTTTCGGAAGAAACAGGTACGTTAATAGTTAATAGCGTACTTCTTTTTCTTGCTTTCGTGGTATTCTTGCTAGTCACACTAGCCATCCTTACTGCGCTTCGATTGTGTGCGTACTGCTGCAATATTGTTAACGTGAGTTTAGTAAAACCAACGGTTTACGTCTACTCGCGTGTTAAAAATCTGAACTCTTCTGAAGGAGTTCCTGATCTTCTGGTCTAAACGAACTAACTATTATTATTATTCTGTTTGGAACTTTAACATTGCTTATCATGGCAGAC---AACAGTACTATTACCGTTGAGGAGCTTAAGCAACTCCTGGAACAATGGAACCTAGTAATAGGTTTCCTATTCCTAGCCTGGATTATGTTACTACAATTTGCCTATTCTAATCGGAACAGGTTTTTGTACATAATAAAGCTTGTTTTCCTCTGGCTCTTGTGGCCAGTAACACTTGCTTGCTTTGTGCTTGCTGCTGTCTACAGAATTAATTGGGTGACTGGCGGGATTGCGATTGCAATGGCTTGTATTGTAGGCTTGATGTGGCTTAGCTACTTCGTTGCTTCCTTCAGGCTGTTTGCTCGTACCCGCTCAATGTGGTCATTCAACCCAGAAACAAACATTCTTCTCAATGTGCCTCTCCGGGGGACAATTGTGACCAGACCGCTCATGGAAAGTGAACTTGTCATTGGTGCTGTGATCATTCGTGGTCACTTGCGAATGGCCGGACACTCCCTAGGGCGCTGTGACATTAAGGACCTGCCAAAAGAGATCACTGTGGCTACATCACGAACGCTTTCTTATTACAAATTAGGAGCGTCGCAGCGTGTAGGCACTGATTCAGGTTTTGCTGCATACAACCGCTACCGTATTGGAAACTATAAATTAAATACAGACCACGCCGGTAGCAACGACAATATTGCTTTGCTAGTACAGTAAGTGACAACAGATGTTTCATCTTGTTGACTTCCAGGTTACAATAGCAGAGATATTGATTATCATTATGAGGACTTTCAGGATTGCTATTTGGAATCTTGACGTTATAATAAGTTCAATAGTGAGACAATTATTTAAGCCTCTAACTAAGAAGAATTATTCGGAGTTAGATGATGAAGAACCTATGGAGTTAGATTATCCATAAAACGAACATGAAAATTATTCTCTTCCTGACATTGATTGTATTTACATCTTGCGAGCTATATCACTATCAGGAGTGTGTTAGAGGTACGACTGTACTACTAAAAGAACCTTGCCCATCAGGAACATACGAGGGCAATTCACCATTTCACCCTCTTGCTGATAATAAATTTGCACTAACTTGCACTAGCACACACTTTGCTTTTGCTTGTGCTGACGGTACTCGACACACCTATCAGCTGCGTGCAAGATCAGTTTCACCAAAACTTTTCATCAGACAAGAGGAGGTTCAACAAGAGCTCTACTCGCCACTTTTTCTCATTGTTGCTGCTCTAGTATTTTTAATACTTTGCTTCACCATTAAGAGAAAGACAGAATGAATGAGCTCACTTTAATTGACTTCTATTTGTGCTTTTTAGCCTTTCTGCTATTCCTTGTTTTAATAATGCTTATTATATTTTGGTTTTCACTCGAAATCCAGGATCTAGAAGAACCTTGTACCAAAGTCTAAACGAAC-------------AATGTCTGATAATGGACCCCAATCAAACCAACGTAGTGCCCCCCGCATTACATTTGGTGGACCTACAGATTCAACTGACAACAACCAGAATGGAGGACGCAATGGGGCAAGGCCAAAACAGCGCCGACCCCAAGGTTTACCCAATAATACTGCGTCTTGGTTCACAGCTCTCACTCAGCATGGCAAGGAGGAACTTAGATTCCCTCGAGGCCAGGGCGTTCCAATCAACACCAATAGTGGTCCAGATGACCAAATTGGCTACTACCGAAGAGCTACCCGACGAGTTCGTGGTGGTGACGGCAAAATGAAAGAGCTCAGCCCCAGATGGTACTTCTATTACCTAGGAACTGGCCCAGAAGCTTCACTTCCCTACGGCGCTAACAAAGAAGGCATCGTATGGGTTGCAACTGAGGGAGCCTTGAATACACCCAAAGACCACATTGGCACCCGCAATCCTAATAACAATGCTGCCACCGTGCTACAACTTCCTCAAGGAACAACATTGCCAAAAGGCTTCTACGCAGAGGGAAGCAGAGGCGGCAGTCAAGCCTCTTCTCGCTCCTCATCACGTAGTCGCGGTAATTCAAGAAATTCAACTCCTGGCAGCAGTAGGGGAAATTCTCCTGCTCGAATGGCTAGCGGAGGTGGTGAAACTGCCCTCGCGCTATTGCTGCTAGACAGATTGAACCAGCTTGAGAGCAAAGTTTCTGGTAAAGGCCAACAACAACAAGGCCAAACTGTCACTAAGAAATCTGCTGCTGAGGCATCTAAAAAGCCTCGCCAAAAACGTACTGCCACAAAACAGTACAACGTCACTCAAGCATTTGGGAGACGTGGTCCAGAACAAACCCAAGGAAATTTCGGGGACCAAGACCTAATCAGACAAGGAACTGATTACAAACAGTGGCCGCAAATTGCACAATTTGCTCCAAGTGCCTCTGCATTCTTTGGAATGTCACGCATTGGCATGGAAGTCACACCTTCGGGAACATGGCTGACTTATCATGGAGCCATTAAATTGGATGACAAAGATCCACAATTCAAAGACAACGTCATACTGCTGAACAAGCACATTGACGCATACAAAACATTCCCACCAACAGAGCCTAAAAAGGACAAAAAGAAAAAGACTGATGAAGCTCAGCCTTTGCTGCAGAGACAAAAGAAGCAGCCCACTGTGACTCTTCTTCCTGCGGCTGACATGGATGATTTCTCCAGACAACTTCAAAATTCCATGAGTGGAGCTTCTGCTGATTCAACTCAGGCATAAACACTCATGATGACCACACAAGGCAGATGGGCTATGTAAACGTTTTCGCAATTCCGTTTACGATACATAGTCTACTCTTGTGCAGAATGAATTCTCGTAACTAAACAGCACAAGTAGGTTTAGTTAACTTTAATCTCACATAG
>AY274119	    AGTACTAGCCAAAAATCTATTGTGGCTTATACTATGTCTTTAGGTGCTGATAGTTCAATTGCTTACTCTAATAACACCATTGCTATACCTACTAACTTTTCAATTAGCATTACTACAGAAGTAATGCCTGTTTCTATGGCTAAAACCTCCGTAGATTGTAATATGTACATCTGCGGAGATTCTACTGAATGTGCTAATTTGCTTCTCCAATATGGTAGCTTTTGCACACAACTAAATCGTGCACTCTCAGGTATTGCTGCTGAACAGGATCGCAACACACGTGAAGTGTTCGCTCAAGTCAAACAAATGTACAAAACCCCAACTTTGAAATATTTTGGTGGTTTTAATTTTTCACAAATATTACCTGACCCTCTAAAGCCAACTAAGAGGTCTTTTATTGAGGACTTGCTCTTTAATAAGGTGACACTCGCTGATGCTGGCTTCATGAAGCAATATGGCGAATGCCTAGGTGATATTAATGCTAGAGATCTCATTTGTGCGCAGAAGTTCAATGGACTTACAGTGTTGCCACCTCTGCTCACTGATGATATGATTGCTGCCTACACTGCTGCTCTAGTTAGTGGTACTGCCACTGCTGGATGGACATTTGGTGCTGGCGCTGCTCTTCAAATACCTTTTGCTATGCAAATGGCATATAGGTTCAATGGCATTGGAGTTACCCAAAATGTTCTCTATGAGAACCAAAAACAAATCGCCAACCAATTTAACAAGGCGATTAGTCAAATTCAAGAATCACTTACAACAACATCAACTGCATTGGGCAAGCTGCAAGACGTTGTTAACCAGAATGCTCAAGCATTAAACACACTTGTTAAACAACTTAGCTCTAATTTTGGTGCAATTTCAAGTGTGCTAAATGATATCCTTTCGCGACTTGATAAAGTCGAGGCGGAGGTACAAATTGACAGGTTAATTACAGGCAGACTTCAAAGCCTTCAAACCTATGTAACACAACAACTAATCAGGGCTGCTGAAATCAGGGCTTCTGCTAATCTTGCTGCTACTAAAATGTCTGAGTGTGTTCTTGGACAATCAAAAAGAGTTGACTTTTGTGGAAAGGGCTACCACCTTATGTCCTTCCCACAAGCAGCCCCGCATGGTGTTGTCTTCCTACATGTCACGTATGTGCCATCCCAGGAGAGGAACTTCACCACAGCGCCAGCAATTTGTCATGAAGGCAAAGCATACTTCCCTCGTGAAGGTGTTTTTGTGTTTAATGGCACTTCTTGGTTTATTACACAGAGGAACTTCTTTTCTCCACAAATAATTACTACAGACAATACATTTGTCTCAGGAAATTGTGATGTCGTTATTGGCATCATTAACAACACAGTTTATGATCCTCTGCAACCTGAGCTTGACTCATTCAAAGAAGAGCTGGACAAGTACTTCAAAAATCATACATCACCAGATGTTGATCTTGGCGACATTTCAGGCATTAACGCTTCTGTCGTCAACATTCAAAAAGAAATTGACCGCCTCAATGAGGTCGCTAAAAATTTAAATGAATCACTCATTGACCTTCAAGAATTGGGAAAATATGAGCAATATATTAAATGGCCTTGGTATGTTTGGCTCGGCTTCATTGCTGGACTAATTGCCATCGTCATGGTTACAATCTTGCTTTGTTGCATGACTAGTTGTTGCAGTTGCCTCAAGGGTGCATGCTCTTGTGGTTCTTGCTGCAAGTTTGATGAGGATGACTCTGAGCCAGTTCTCAAGGGTGTCAAATTACATTACACATAAACGAACTT-ATGGATTTGTTTATGAGATTTTTTACTCTTAGATCAATTACTGCACAGCCAGTAAAAATTGACAATGCTTCTCCTGCAAGTACTGTTCATGCTACAGCAACGATACCGCTACAAGCCTCACTCCCTTTCGGATGGCTTGTTATTGGCGTTGCATTTCTTGCTGTTTTTCAGAGCGCTACCAAAATAATTGCGCTCAATAAAAGATGGCAGCTAGCCCTTTATAAGGGCTTCCAGTTCATTTGCAATTTACTGCTGCTATTTGTTACCATCTATTCACATCTTTTGCTTGTCGCTGCAGGTATGGAGGCGCAATTTTTGTACCTCTATGCCTTGATATATTTTCTACAATGCATCAACGCATGTAGAATTATTATGAGATGTTGGCTTTGTTGGAAGTGCAAATCCAAGAACCCATTACTTTATGATGCCAACTACTTTGTTTGCTGGCACACACATAACTATGACTACTGTATACCATATAACAGTGTCACAGATACAATTGTCGTTACTGAAGGTGACGGCATTTCAACACCAAAACTCAAAGAAGACTACCAAATTGGTGGTTATTCTGAGGATAGGCACTCAGGTGTTAAAGACTATGTCGTTGTACATGGCTATTTCACCGAAGTTTACTACCAGCTTGAGTCTACACAAATTACTACAGACACTGGTATTGAAAATGCTACATTCTTCATCTTTAACAAGCTTGTTAAAGAATGTGCAAATACACACAATCGACGGCTCTTCAGGAGTTGCTAATCCAGCAATGGATCCAATTTATGATGAGCCGACGACGACTACTAGCGTGCCTTTGTAAGCACAAGAAAGTGAGTACGAACTTATGTACTCATTCGTTTCGGAAGAAACAGGTACGTTAATAGTTAATAGCGTACTTCTTTTTCTTGCTTTCGTGGTATTCTTGCTAGTCACACTAGCCATCCTTACTGCGCTTCGATTGTGTGCGTACTGCTGCAATATTGTTAACGTGAGTTTAGTAAAACCAACGGTTTACGTCTACTCGCGTGTTAAAAATCTGAACTCTTCTGAAGGAGTTCCTGATCTTCTGGTCTAAACGAACTAACTATTATTATTATTCTGTTTGGAACTTTAACATTGCTTATCATGGCAGAC---AACGGTACTATTACCGTTGAGGAGCTTAAACAACTCCTGGAACAATGGAACCTAGTAATAGGTTTCCTATTCCTAGCCTGGATTATGTTACTACAATTTGCCTATTCTAATCGGAACAGGTTTTTGTACATAATAAAGCTTGTTTTCCTCTGGCTCTTGTGGCCAGTAACACTTGCTTGTTTTGTGCTTGCTGCTGTCTACAGAATTAATTGGGTGACTGGCGGGATTGCGATTGCAATGGCTTGTATTGTAGGCTTGATGTGGCTTAGCTACTTCGTTGCTTCCTTCAGGCTGTTTGCTCGTACCCGCTCAATGTGGTCATTCAACCCAGAAACAAACATTCTTCTCAATGTGCCTCTCCGGGGGACAATTGTGACCAGACCGCTCATGGAAAGTGAACTTGTCATTGGTGCTGTGATCATTCGTGGTCACTTGCGAATGGCCGGACACTCCCTAGGGCGCTGTGACATTAAGGACCTGCCAAAAGAGATCACTGTGGCTACATCACGAACGCTTTCTTATTACAAATTAGGAGCGTCGCAGCGTGTAGGCACTGATTCAGGTTTTGCTGCATACAACCGCTACCGTATTGGAAACTATAAATTAAATACAGACCACGCCGGTAGCAACGACAATATTGCTTTGCTAGTACAGTAAGTGACAACAGATGTTTCATCTTGTTGACTTCCAGGTTACAATAGCAGAGATATTGATTATCATTATGAGGACTTTCAGGATTGCTATTTGGAATCTTGACGTTATAATAAGTTCAATAGTGAGACAATTATTTAAGCCTCTAACTAAGAAGAATTATTCGGAGTTAGATGATGAAGAACCTATGGAGTTAGATTATCCATAAAACGAACATGAAAATTATTCTCTTCCTGACATTGATTGTATTTACATCTTGCGAGCTATATCACTATCAGGAGTGTGTTAGAGGTACGACTGTACTACTAAAAGAACCTTGCCCATCAGGAACATACGAGGGCAATTCACCATTTCACCCTCTTGCTGACAATAAATTTGCACTAACTTGCACTAGCACACACTTTGCTTTTGCTTGTGCTGACGGTACTCGACATACCTATCAGCTGCGTGCAAGATCAGTTTCACCAAAACTTTTCATCAGACAAGAGGAGGTTCAACAAGAGCTCTACTCGCCACTTTTTCTCATTGTTGCTGCTCTAGTATTTTTAATACTTTGCTTCACCATTAAGAGAAAGACAGAATGAATGAGCTCACTTTAATTGACTTCTATTTGTGCTTTTTAGCCTTTCTGCTATTCCTTGTTTTAATAATGCTTATTATATTTTGGTTTTCACTCGAAATCCAGGATCTAGAAGAACCTTGTACCAAAGTCTAAACGAAC-------------AATGTCTGATAATGGACCCCAATCAAACCAACGTAGTGCCCCCCGCATTACATTTGGTGGACCCACAGATTCAACTGACAATAACCAGAATGGAGGACGCAATGGGGCAAGGCCAAAACAGCGCCGACCCCAAGGTTTACCCAATAATACTGCGTCTTGGTTCACAGCTCTCACTCAGCATGGCAAGGAGGAACTTAGATTCCCTCGAGGCCAGGGCGTTCCAATCAACACCAATAGTGGTCCAGATGACCAAATTGGCTACTACCGAAGAGCTACCCGACGAGTTCGTGGTGGTGACGGCAAAATGAAAGAGCTCAGCCCCAGATGGTACTTCTATTACCTAGGAACTGGCCCAGAAGCTTCACTTCCCTACGGCGCTAACAAAGAAGGCATCGTATGGGTTGCAACTGAGGGAGCCTTGAATACACCCAAAGACCACATTGGCACCCGCAATCCTAATAACAATGCTGCCACCGTGCTACAACTTCCTCAAGGAACAACATTGCCAAAAGGCTTCTACGCAGAGGGAAGCAGAGGCGGCAGTCAAGCCTCTTCTCGCTCCTCATCACGTAGTCGCGGTAATTCAAGAAATTCAACTCCTGGCAGCAGTAGGGGAAATTCTCCTGCTCGAATGGCTAGCGGAGGTGGTGAAACTGCCCTCGCGCTATTGCTGCTAGACAGATTGAACCAGCTTGAGAGCAAAGTTTCTGGTAAAGGCCAACAACAACAAGGCCAAACTGTCACTAAGAAATCTGCTGCTGAGGCATCTAAAAAGCCTCGCCAAAAACGTACTGCCACAAAACAGTACAACGTCACTCAAGCATTTGGGAGACGTGGTCCAGAACAAACCCAAGGAAATTTCGGGGACCAAGACCTAATCAGACAAGGAACTGATTACAAACATTGGCCGCAAATTGCACAATTTGCTCCAAGTGCCTCTGCATTCTTTGGAATGTCACGCATTGGCATGGAAGTCACACCTTCGGGAACATGGCTGACTTATCATGGAGCCATTAAATTGGATGACAAAGATCCACAATTCAAAGACAACGTCATACTGCTGAACAAGCACATTGACGCATACAAAACATTCCCACCAACAGAGCCTAAAAAGGACAAAAAGAAAAAGACTGATGAAGCTCAGCCTTTGCCGCAGAGACAAAAGAAGCAGCCCACTGTGACTCTTCTTCCTGCGGCTGACATGGATGATTTCTCCAGACAACTTCAAAATTCCATGAGTGGAGCTTCTGCTGATTCAACTCAGGCATAAACACTCATGATGACCACACAAGGCAGATGGGCTATGTAAACGTTTTCGCAATTCCGTTTACGATACATAGTCTACTCTTGTGCAGAATGAATTCTCGTAACTAAACAGCACAAGTAGGTTTAGTTAACTTTAATCTCACATAG
>AY278489	    AGTACTAGCCAAAAATCTATTGTGGCTTATACTATGTCTTTAGGTGCTGATAGTTCAATTGCTTACTCTAATAACACCATTGCTATACCTACTAACTTTTCAATTAGCATTACTACAGAAGTAATGCCTGTTTCTATGGCTAAAACCTCCGTAGATTGTAATATGTACATCTGCGGAGATTCTACTGAATGTGCTAATTTGCTTCTCCAATATGGTAGCTTTTGCACACAACTAAATCGTGCACTCTCAGGTATTGCTGCTGAACAGGATCGCAACACACGTGAAGTGTTCGCTCAAGTCAAACAAATGTACAAAACCCCAACTTTGAAAGATTTTGGTGGTTTTAATTTTTCACAAATATTACCTGACCCTCTAAAGTCAACTAAGAGGTCTTTTATTGAGGACTTGCTCTTTAATAAGGTGACACTCGCTGATGCTGGCTTCATGAAGCAATATGGCGAATGCCTAGGTGATATTAATGCTAGAGATCTCATTTGTGCGCAGAAGTTCAATGGACTTACAGTGTTGCCACCTCTGCTCACTGATGATATGATTGCTGCCTACACTGCTGCTCTAGTTAGTGGTACTGCCACTGCTGGATGGACATTTGGTGCTGGCGCTGCTCTTCAAATACCTTTTGCTATGCAAATGGCATATAGGTTCAATGGCATTGGAGTTACCCAAAATGTTCTCTATGAGAACCAAAAACAAATCGCCAACCAATTTAACAAGGCGATTAGTCAAATTCAAGAATCACTTACAACAACATCAACTGCATTGGGCAAGCTGCAAGACGTTGTTAACCAGAATGCTCAAGCATTAAACACACTTGTTAAACAACTTAGCTCTAATTTTGGTGCAATTTCAAGTGTGCTAAATGATATCCTTTCGCGACTTGATAAAGTCGAGGCGGAGGTACAAATTGACAGGTTAATTACAGGCAGACTTCAAAGCCTTCAAACCTATGTAACACAACAACTAATCAGGGCTGCTGAAATCAGGGCTTCTGCTAATCTTGCTGCTACTAAAATGTCTGAGTGTGTTCTTGGACAATCAAAAAGAGTTGACTTTTGCGGAAAGGGCTACCACCTTATGTCCTTCCCACAAGCAGCCCCGCATGGTGTTGTCTTCCTACATGTCACGTATGTGCCATCCCAGGAGAGGAACTTCACCACAGCGCCAGCAATTTGTCATGAAGGCAAAGCATACTTCCCTCGTGAAGGTGTTTTTGTGTTTAATGGCACTTCTTGGTTTATTACACAGAGGAACTTCTTTTCTCCACAAATAATTACTACAGACAATACATTTGTCTCAGGAAATTGTGATGTCGTTATTGGCATCATTAACAACACAGTTTATGATCCTCTGCAACCTGAGCTTGACTCATTCAAAGAAGAGCTGGACAAGTACTTCAAAAATCATACATCACCAGATGTTGATCTTGGCGACATTTCAGGCATTAACGCTTCTGTCGTCAACATTCAAAAAGAAATTGACCGCCTCAATGAGGTCGCTAAAAATTTAAATGAATCACTCATTGACCTTCAAGAATTGGGAAAATATGAGCAATATATTAAATGGCCTTGGTATGTTTGGCTCGGCTTCATTGCTGGACTAATTGCCATCGTCATGGTTACAATCTTGCTTTGTTGCATGACTAGTTGTTGCAGTTGCCTCAAGGGTGCATGCTCTTGTGGTTCTTGCTGCAAGTTTGATGAGGATGACTCTGAGCCAGTTCTCAAGGGTGTCAAATTACATTACACATAAACGAACTT-ATGGATTTGTTTATGAGATTTTTTACTCTTGGATCAATTACTGCACAGCCAGTAAAAATTGACAATGCTTCTCCTGCAAGTACTGTTCATGCTACAGCAACGATACCGCTACAAGCCTCACTCCCTTTCGGATGGCTTGTTATTGGCGTTGCATTTCTTGCTGTTTTTCAGAGCGCTACCAAAATAATTGCGCTCAATAAAAGATGGCAGCTAGCCCTTTATAAGGGCTTCCAGTTCATTTGCAATTTACTGCTGCTATTTGTTACCATCTATTCACATCTTTTGCTTGTCGCTGCAGGTATGGAGGCGCAATTTTTGTACCTCTATGCCTTGATATATTTTCTACAATGCATCAACGCATGTAGAATTATTATGAGATGTTGGCTTTGTTGGAAGTGCAAATCCAAGAACCCATTACTTTATGATGCCAACTACTTTGTTTGCTGGCACACACATAACTATGACTACTGTATACCATATAACAGTGTCACAGATACAATTGTCGTTACTGCAGGTGACGGCATTTCAACACCAAAACTCAAAGAAGACTACCAAATTGGTGGTTATTCTGAGGATTGGCACTCAGGTGTTAAAGACTATGTCGTTGTACATGGCTATTTCACCGAAGTTTACTACCAGCTTGAGTCTACACAAATTACTACAGACACTGGTATTGAAAATGCTACATTCTTCATCTTTAACAAGCTTGTTAAAGAATGTGCAAATACACACAATCGACGGCTCTTCAGGAGTTGCAAATCCAGCAATGGATCCAATTTATGATGAGCCGACGACGACTACTAGCGTGCCTTTGTAAGCACAAGAAAGTGAGTACGAACTTATGTACTCATTCGTTTCGGAAGAAACAGGTACGTTAATAGTTAATAGCGTACTTCTTTTTCTTGCTTTCATGGTATTCTTGCTAGTCACACTAGCCATCCTTACTGCGCTTCGATTGTGTGCGTACTGCTGCAATATTGTTAACGTGAGTTTAGTAAAACCAACGGTTTACGTCTACTCGCGTGTTAAAAATCTGAACTCTTCTGAAGGAGTTCCTGATCTTCTGGTCTAAACGAACTAACTATTATTATTATTCTGTTTGGAACTTTAACATTGCTTATCATGGCAGAC---AACGGTACTATTACCGTTGAGGAGCTTAAACAACTCCTGGAACAATGGAACCTAGTAATAGGTTTCCTATTCCTAGCCTGGATTATGTTACTACAATTTGCCTATTCTAATCGGAACAGGTTTTTGTACATAATAAAGCTTGTTTTCCTCTGGCTCTTGTGGCCAGTAACACTTGCTTGTTTTGTGCTTGCTGCTGTCTACAGAATTAATTGGGTGACTGGCGGGATTGCGATTGCAATGGCTTGTATTGTAGGCTTGATGTGGCTTAGCTACTTCGTTGCTTCCTTCAGGCTGTTTGCTCGTACCCGCTCAATGTGGTCATTCAACCCAGAAACAAACATTCTTCTCAATGTGCCTCTCCGGGGGACAATTGTGACCAGACCGCTCATGGAAAGTGAACTTGTCATTGGTGCTGTGATCATTCGTGGTCACTTGCGAATGGCCGGACACTCCCTAGGGCGCTGTGACATTAAGGACCTGCCAAAAGAGATCACTGTGGCTACATCACGAACGCTTTCTTATTACAAATTAGGAGCGTCGCAGCGTGTAGGCACTGATTCAGGTTTTGCTGCATACAACCGCTACCGTATTGGAAACTATAAATTAAATACAGACCACGCCGGTAGCAACGACAATATTGCTTTGCTAGTACAGTAAGTGACAACAGATGTTTCATCTTGTTGACTTCCAGGTTACAATAGCAGAGATATTGATTATCATTATGAGGACTTTCAGGATTGCTATTTGGAATCTTGACGTTATAATAAGTTCAATAGTGAGACAATTATTTAAGCCTCTAACTAAGAAGAATTATTCGGAGTTAGATGATGAAGAACTTATGGAGTTAGATTATCCATAAAACGAACATGAAAATTATTCTCTTCCTGACATTGATTGTATTTACATCTTGCGAGCTATATCACTATCAGGAGTGTGTTAGAGGTACGACTGTACTACTAAAAGAACCTTGCCCATCAGGAACATACGAGGGCAATTCACCATTTCACCCTCTTGCTGACAATAAATTTGCACTAACTTGCACTAGCACACACTTTGCTTTTGCTTGTGCTGACGGTACTCGACATACCTATCAGCTGCGTGCAAGATCAGTTTCACCAAAACTTTTCATCAGACAAGAGGAGGTTCAACAAGAGCTCTACTCGCCACTTTTTCTCATTGTTGCTGCTCTAGTATTTTTAATACTTTGCTTCACCATTAAGAGAAAGACAGAATGAATGAGCTCACTTTAATTGACTTCTATTTGTGCTTTTTAGCCTTTCTGCTATTCCTTGTTTTAATAATGCTTATTATATTTTGGTTTTCACTCGAAATCCAGGATCTAGAAGAACCTTGTACCAAAGTCTAAACGAAC-------------AATGTCTGATAATGGACCCCAATCAAACCAACGTAGTGCCCCCCGCATTACATTTGGTGGACCCACAGATTCAACTGACAATAACCAGAATGGAGGACGCAATGGGGCAAGGCCAAAACAGCGCCGACCCCAAGGTTTACCCAATAATACTGCGTCTTGGTTCACAGCTCTCACTCAGCATGGCAAGGAGGAACTTAGATTCCCTCGAGGCCAGGGCGTTCCAATCAACACCAATAGTGGTCCAGATGACCAAATTGGCTACTACCGAAGAGCTACCCGACGAGTTCGTGGTGGTGACGGCAAAATGAAAGAGCTCAGCCCCAGATGGTACTTCTATTACCTAGGAACTGGCCCAGAAGCTTCACTTCCCTACGGCGCTAACAAAGAAGGCATCGTATGGGTTGCAACTGAGGGAGCCTTGAATACACCCAAAGACCACATTGGCACCCGCAATCCTAATAACAATGCTGCCACCGTGCTACAACTTCCTCAAGGAACAACATTGCCAAAAGGCTTCTACGCAGAGGGAAGCAGAGGCGGCAGTCAAGCCTCTTCTCGCTCCTCATCACGTAGTCGCGGTAATTCAAGAAATTCAACTCCTGGCAGCAGTAGGGGAAATTCTCCTGCTCGAATGGCTAGCGGAGGTGGTGAAACTGCCCTCGCGCTATTGCTGCTAGACAGATTGAACCAGCTTGAGAGCAAAGTTTCTGGTAAAGGCCAACAACAACAAGGCCAAACTGTCACTAAGAAATCTGCTGCTGAGGCATCTAAAAAGCCTCGCCAAAAACGTACTGCCACAAAACAGTACAACGTCACTCAAGCATTTGGGAGACGTGGTCCAGAACAAACCCAAGGAAATTTCGGGGACCAAGACCTAATCAGACAAGGAACTGATTACAAACATTGGCCGCAAATTGCACAATTTGCTCCAAGTGCCTCTGCATTCTTTGGAATGTCACGCATTGGCATGGAAGTCACACCTTCGGGAACATGGCTGACTTATCATGGAGCCATTAAATTGGATGACAAAGATCCACAATTCAAAGACAACGTCATACTGCTGAACAAGCACATTGACGCATACAAAACATTCCCACCAACAGAGCCTAAAAAGGACAAAAAGAAAAAGACTGATGAAGCTCAGCCTTTGCCGCAGAGACAAAAGAAGCAGCCCACTGTGACTCTTCTTCCTGCGGCTGACATGGATGATTTCTCCAGACAACTTCAAAATTCCATGAGTGGAGCTTCTGCTGATTCAACTCAGGCATAAACACTCATGATGACCACACAAGGCAGATGGGCTATGTAAACGTTTTCGCAATTCCGTTTACGATACATAGTCTACTCTTGTGCAGAATGAATTCTCGTAACTAAACAGCACAAGTAGGTTTAGTTAACTTTAATCTCACATAG
>MG772934	    AGTACAGGCCAGAAAGCTATTGTGGCTTATACTATGTCCCTTGGTGCTGAGAACTCTATTGCTTATGCTAACAATTCTATAGCCATACCTACAAATTTTTCAATCAGTGTCACCACTGAAGTTATGCCTGTATCAATGGCTAAAACTTCTGTAGATTGCACTATGTATATCTGCGGTGACTCTATAGAGTGTAGCAACTTGTTGTTACAATATGGCAGTTTTTGCACACAACTAAATCGTGCTTTAAGTGGAATTGCTATTGAACAAGACAAGAACACTCAAGAGGTTTTTGCTCAAGTCAAGCAAATCTATAAAACACCACCTATTAAGGATTTTGGTGGTTTCAATTTTTCACAGATATTACCCGATCCTTCTAAACCCAGCAAGAGGTCGTTTATTGAAGATTTACTCTTCAATAAAGTCACTCTTGCTGATGCTGGTTTTATAAAACAGTACGGTGATTGTTTGGGTGATATTTCTGCTAGAGATTTGATTTGTGCTCAAAAGTTCAATGGACTCACTGTCTTACCACCATTGCTCACAGATGAAATGATCGCTGCTTATACAGCTGCATTAATTAGCGGCACTGCCACTGCTGGATGGACCTTTGGTGCTGGTGCTGCTCTTCAAATACCATTTGCCATGCAAATGGCTTATAGATTTAATGGAATTGGAGTTACTCAGAATGTTCTCTATGAGAATCAGAAATTAATAGCCAATCAGTTTAATAGTGCTATTGGAAAAATCCAAGAGTCTTTGACATCTACAGCTAGTGCACTTGGAAAATTGCAGGATGTTGTTAACCAAAATGCACAAGCTTTAAACACGCTTGTTAAACAACTTAGTTCCAATTTTGGTGCAATTTCAAGCGTGTTGAATGATATTCTTTCACGCCTTGACAAAGTCGAGGCTGAGGTTCAGATTGATAGGTTGATCACAGGTAGACTTCAGAGTTTACAGACGTATGTGACTCAACAATTAATCAGAGCTGCAGAAATCAGAGCTTCTGCTAATCTTGCTGCGACTAAAATGTCCGAGTGTGTACTAGGACAATCTAAAAGAGTTGATTTTTGTGGAAAAGGTTATCACCTAATGTCTTTTCCCCAGTCAGCGCCTCATGGTGTTGTTTTCTTACATGTGACTTACATTCCTTCGCAAGAAAAGAACTTCACAACAGCTCCTGCCATTTGTCATGAAGGTAAAGCACACTTCCCACGTGAAGGTGTTTTCGTTTCGAATGGCACACACTGGTTTGTAACACAAAGGAACTTTTACGAACCCCAAATTATAACCACTGACAATACATTTGTCTCCGGTAACTGTGATGTTGTAATTGGAATTATCAATAACACAGTTTATGATCCTTTACAACCAGAACTTGATTCATTTAAGGAGGAGTTAGATAAATATTTTAAAAATCATACATCACCTGATATTGATCTTGGTGATATTTCTGGCATTAATGCTTCTGTTGTCAATATTCAAAAGGAAATTGACCGCCTCAATGAGGTTGCCAGAAATTTAAATGAATCACTCATTGATCTCCAAGAACTTGGAAAATATGAGCACTATATCAAATGGCCATGGTATGTTTGGCTCGGCTTCATTGCTGGACTCATTGCTATAGTCATGGTTACAATCCTGCTTTGTTGCATGACAAGTTGTTGCAGTTGTCTCAAGGGCTGTTGTTCTTGCGGATTTTGCTGTAAATTTGATGAAGATGACTCTGAGCCTGTGCTCAAAGGAGTCAAATTACATTACACGTAAACGAACTT-ATGGATTTGTTTATGAGAATTTTCACACTTGGAACTGTAAGTCTGAAACAAGGTGAAATTAAGGATGCTACTCCTTCAGATTCTATTCGCGCTACTGCAACAATACCGATACAAGCCACACTCCCTTTCGGATGGCTTGTTGTTGGCGTTGCAATTCTTGCTGTTTTTCAAAGCGCTTCAAAAATAATTACACTCAAAAAGAGATGGCAGTTAGCCCTCTCTAAAGGTGTCCACTTTGTTTGCAACTTGCTTCTGCTGTTTTTAACAGTTTACTCACACCTATTGCTTGTTGCTGGTGGCTTAGAAGCCACTTTTCTTTTTCTTTATGCATTAGCTTATTGCTTGCAAACTGTAAATTTTGTGAGAATAATAATGCGATTCTGGTTGTGCTGGAAGTGCCGCTCCAAGAATCCTGTACTTTATGATGCCAACTACTTTCTTTGTTGGCATACTAATTGTTATGACTATTGTATACCATACAATAGTGTAACCTCTTCAATCGTCATCACATGTGGTGATGGTACTACGAATCCCATTTCTGAGGATGACTACCAAATTGGTGGTTACACGGAAAAGTGGGAGTCTGGTGTTAAGGACTGTGTTGTATTACATAGTTATTTCACCTCAGACTACTACCAGCTGTACTCAACACAATTGAGCACAGACACTGGTGTTGAACATGTTACTTTCTTCATCTACAATAAAATTGTTGATGAATGTCCAAATTCACACAATCGACGGTACATCTGGAGTTGTTAATCCAGCAATGGAACCAATTTATGATGAACCGACGACGACTACTAGCGTGCCTTTGTAAGCACAAGCTGATGAGTACGAACTTATGTACTCATTCGTTTCGGAAGAGACAGGTACGTTAATAGTTAATAGCGTACTTCTTTTTCTTGCTTTTGTGGTATTCTTGCTAGTCACACTAGCCATCCTTACTGCGCTTCGATTGTGTGCGTACTGCTGCAATATTGTTAACGTGAGTCTTGTAAAACCTTCTTTTTACGTTTACTCTCGTGTTAAAAATCTGAATTCTTCT---AGAGTTCCTGATCTTTTGGTCTAAACGAACTAAATATTATATTAGTCTTTCTGTTTGGAACTTTAATTTTAGCCATGTCAGGTGACAACGGTACCATTACCGTTGAAGAGCTTAAAAAGCTCTTAGAACAATGGAACCTAGTAATAGGATTCTTGTTTCTTACATGGATTTGTTTGTTACAATTTGCCTATGCCAACAGGAATAGGTTTTTGTACATAATTAAGTTAATTTTCCTCTGGCTGCTTTGGCCAGTAACTTTAGCTTGCTTTGTGCTTGCTGCTGTTTACAGAATAAACTGGATCACTGGTGGAATTGCCATTGCAATGGCCTGTCTTGTAGGCTTGATGTGGCTTAGCTACTTCATTGCTTCTTTCAGGCTGTTTGCTCGTACGCGTTCCATGTGGTCATTTAACCCAGAAACTAACATTCTTTTGAACGTGCCTCTTCATGGCACAATTCTGACCAGGCCGCTTCTAGAGAGTGAACTCGTAATTGGAGCTGTGATCCTTCGTGGACATCTTCGTATTGCAGGACACCATCTGGGACGCTGTGACATCAAGGACCTGCCCAAAGAAATCACTGTAGCTACATCACGAACGCTTTCTTATTACAAATTGGGAGCTTCGCAGCGTGTAGCAGGTGACTCAGGTTTTGCTGCATACAGTCGCTACAGGATTGGTAATTACAAATTAAATACAGACCATTCCAGTAGCAGTGACAATATTGCTTTGCTTGTACAGTAAGTGACAACAGATGTTTCATCTCGTTGACTTTCAGGTTACTATAGCAGAGATATTATTAATTATTATGAGGACTTTTAAAGTTTCCATTTGGAATCTTGATTATATCATAAATCTCATAATTAAAAATCTATCTAAGCCTCCAACTGAGAATAACTGTTCTCAATTAGATGAAGAGCAACCAATGGAGATTGATTAA-------ACGAACATGAAAATTATTTTCTTCTTGGTACTGATAACACTTGTTACTGGCGAGCTTTACCACTACCAAGAGTGTATAAAAGGTACAACTGTACTTTTAAAAGAACCTTGCTCTTCAGGAACATATGAAGGCAATTCACCATTTCATCCTCTAGCTGATAATAAATTTGCACTGACTTGCTTTAGCACTCAATTTGCTTTTGCTTGTCCTGACGGTGTTAGACACACCTTTCAGTTACGTGCGAGATCAGTTTCACCCAAACTGTTTACCAGACAAGAGGAAGTTCAAGAA---TTATACTCACCTGTTTTCCTTATCGTTGCAGCTATAGTGTTCATAATACTTTGCTTCACATTCAAAAGAAAAATAGAATGAGTGAATTTTCATTAATTGACTTCTATTTGTGCTTCTTAGCCTTTCTGCTATTCCTTGTTTTAATTATGCTCATTATCTTTTGGTTCTCACTAGAACTGCAAGATCATAATGAAACTTCTCAC---GCCTAAACGAATACGAACTAACTAAAATGTCTGATAATGGACCCCAA---AACCAGAGTAGTGCACCCCGCATTACATTTGGTGGACCCTCAGATTCAAGTGACAATAGCCAAAACGGAGAGCGCAATGGTGCACGACCTAAACAACGTCGACCCCAAGGCTTACCCAATAATACTGCATCTTGGTTCACCGCTCTCACTCAACATGGCAAGGAAAACCTTACGTTCCCTCGAGGGCAAGGTGTTCCAATTAACACCAATAGCTCTAAAGATGACCAAATTGGCTACTACCGTAGAGCTACCAGACGAATTCGTGGCGGTGACGGTAAAATGAAAGAGCTCAGCCCCAGATGGTATTTTTACTATCTGGGAACTGGACCAGAAGCTGGACTTCCCTATGGTGCTAACAAAGAAGGCATCATATGGGTTGCAACTGAGGGAGCCTTAAACACACCAAAAGACCACATTGGCACCCGCAATCCTGCTAACAATGCTGCAATCGTGCTACAACTTCCTCAAGGAACAACATTGCCAAAAGGCTTCTACGCAGAAGGGAGCAGAGGCGGCAGTCAAGCTTCTTCACGCTCCTCATCACGTAGTCGCAACAGTTCAAGAAACTCAACTCCAGGCAGCAGTAGGGGAACTTCTCCTGCTAGAATGGCTGGCAATGGCGGTGACACTGCTCTTGCTTTGCTGCTGCTAGATAGGTTGAACCAGCTTGAGAACAAGATATCTGGCAAAGGCCAACAACAACAAGGCCAAACTGTCACTAAGAAATCTGCTGCTGAGGCATCTAAAAAGCCTCGCCAAAAACGTACTGCCACAAAACAGTACAACGTCACTCAAGCATTTGGGAGACGTGGTCCAGAACAAACCCAAGGAAATTTCGGGGACCAAGAATTAATCAGACAAGGAACTGATTACAAACATTGGCCGCAAATTGCACAATTTGCTCCAAGTGCCTCTGCATTCTTTGGAATGTCTCGCATTGGCATGGAAGTCACACCTTCGGGAACATGGCTGACTTATCATGGAGCCATTAAATTGGATGACAAAGATCCACAATTCAAAGACAACGTCATACTGCTGAATAAGCACATTGACGCATACAAAACATTCCCACCAACAGAGCCTAAAAAGGACAAAAAGAAAAAGGCTGATGAACTTCAGGCTTTACCGCAGAGACAGAAGAAGCAACAAACTGTGACTCTTCTTCCTGCTGCAGATTTGGATGAATTCTCCAAACAGTTGCAACAATCCATGAGTGG------TACTGATTCAACCCAGGCTTAAAC--TCATGCAGACCACACAAGGCAGATGGGCTATATAAACGTTTTCGC-TTTCCGTTTACGATATATAGTCTACTCTTGTGCAGAATGAATTCTCGTAACTACATAGCACAAGTAGATGTAGTTAACTTTAATCTCACATAG
>MN996532	    AGTGTGGCCAGTCAATCTATTATTGCCTACACTATGTCACTTGGTGCAGAAAATTCAGTTGCTTATTCTAATAACTCTATTGCCATACCTACAAATTTTACTATTAGTGTGACCACTGAAATTCTACCTGTGTCTATGACAAAGACATCGGTAGACTGTACAATGTATATTTGTGGTGATTCAACTGAGTGCAGCAACCTTTTGTTGCAATATGGTAGTTTTTGCACACAATTAAATCGTGCTTTAACTGGAATAGCTGTTGAACAGGACAAAAATACTCAAGAAGTTTTTGCTCAAGTTAAACAAATTTATAAGACACCACCAATTAAAGATTTTGGTGGTTTCAATTTTTCACAAATATTACCAGATCCATCAAAACCAAGCAAGAGGTCATTTATTGAGGATTTACTTTTCAATAAAGTGACACTTGCTGATGCTGGCTTCATCAAACAATATGGTGATTGCCTTGGTGATATTGCTGCTAGGGATCTTATTTGTGCTCAAAAGTTCAATGGCCTTACTGTTCTGCCACCTTTGCTCACAGATGAAATGATCGCTCAATACACTTCTGCACTATTAGCAGGTACAATCACTTCTGGTTGGACTTTTGGTGCAGGTGCTGCTTTACAAATACCATTTGCCATGCAAATGGCTTATAGGTTTAATGGTATTGGAGTTACACAGAATGTTCTCTATGAGAACCAAAAATTGATTGCCAACCAGTTTAATAGTGCTATTGGCAAAATTCAAGACTCACTTTCTTCTACAGCAAGTGCACTTGGAAAACTTCAAGATGTTGTCAACCAAAATGCACAAGCTTTAAACACGCTTGTTAAACAACTTAGCTCCAATTTTGGAGCTATTTCTAGCGTGTTAAATGATATCCTTTCACGTCTCGACAAAGTTGAGGCTGAAGTGCAGATTGACAGGTTGATCACAGGCAGACTTCAAAGCTTGCAGACATATGTGACTCAACAATTAATTAGAGCTGCAGAAATCAGAGCTTCTGCCAATCTTGCTGCTACTAAAATGTCAGAGTGTGTACTCGGACAATCAAAAAGAGTTGATTTTTGTGGAAAAGGCTATCATCTTATGTCTTTCCCTCAGTCAGCACCTCATGGTGTAGTCTTCTTGCATGTGACATATGTCCCTGCACAAGAAAAGAACTTCACAACTGCTCCTGCCATTTGTCATGATGGAAAAGCACACTTTCCACGTGAAGGTGTTTTCGTTTCAAATGGCACACACTGGTTTGTTACACAAAGGAATTTTTATGAACCACAAATTATTACAACAGACAACACATTTGTCTCTGGTAGCTGTGATGTTGTAATAGGAATTGTCAACAACACAGTTTATGATCCTTTGCAACCAGAACTTGATTCATTCAAGGAGGAGTTGGATAAATACTTTAAAAATCATACATCACCTGATGTAGATTTAGGTGACATTTCTGGCATTAATGCTTCAGTTGTCAATATTCAAAAGGAAATTGACCGCCTCAATGAGGTTGCCAAAAATCTAAATGAATCTCTCATCGATCTCCAAGAACTTGGAAAGTATGAACAGTATATAAAATGGCCATGGTACATTTGGCTAGGTTTTATAGCTGGCTTGATTGCCATAATAATGGTCACGATTATGCTTTGCTGTATGACCAGTTGCTGCAGTTGTCTCAAGGGCTGTTGTTCTTGCGGATCTTGCTGCAAATTTGATGAAGACGACTCTGAGCCAGTGCTCAAAGGAGTCAAATTACATTACACATAAACGAACTT-ATGGATTTGTTTATGAGAATTTTCACACTTGGAACTGTAACTTTGAAACAAGGTGAAATTAAGGATGCTACTCCTTCAGATTCTGTTCGCGCTACTGCAACGATACCGATACAAGCCTCACTCCCTTTCGGATGGCTTATTGTTGGCGTTGCATTTCTTGCTGTTTTTCAAAGCGCTTCCAAGATCATAACCCTTAAAAAGAGATGGCAACTAGCACTCTCTAAGGGTATTCACTTTATTTGCAACTTGCTGCTGCTGTTTGTAACAGTTTACTCACATCTTTTGCTCGTTGCTGCTGGTCTTGAAGCCCCATTCCTCTACCTCTACGCTTTAGTCTACTTCTTGCAGAGTATAAACTTTGTAAGAATAATAATGAGGCTTTGGCTTTGCTGGAAATGCCGTTCCAAAAACCCATTACTCTATGATGCTAACTACTTCCTTTGTTGGCATACTAATTGTTATGACTATTGTATACCTTACAATAGTGTAACTTCTTCAATTGTCATTACTTCAGGTGATGGCACAACAAGTCCTATTTCTGAACATGACTACCAGATTGGTGGTTATACTGAAAAATGGGAGTCTGGAGTAAAAGACTGTGTTGTATTACACAGTTACTTCACTTCAGATTATTACCAGCTGTACTCAACTCAATTGAGCACAGACACTGGTGTTGAACATGTTACCTTCTTCATCTACAATAAAATTGTTGATGAATGTCCAAATTCACACAATCGACGGTTCATCCGGAGTTGTTAATCCAGCAATGGAACCAATTTATGATGAACCGACGACGACTACTAGCGTGCCTTTGTAAGCACAAGCTGATGAGTACGAACTTATGTACTCATTCGTTTCGGAAGAGACAGGTACGTTAATAGTTAATAGCGTACTTCTTTTTCTTGCTTTCGTGGTATTCTTGCTAGTCACACTAGCCATCCTTACTGCGCTTCGATTGTGTGCGTACTGCTGCAATATTGTTAACGTGAGTCTTGTAAAACCTTCTTTTTACGTTTACTCTCGTGTTAAAAATCTGAATTCTTCT---AGAGTTCCTGATCTTCTGGTCTAAACGAACTAAATATTATATTAGTTTTTCTGTTTGGAACTTTAATTTTAGCCATGGCAGAT---AACGGTACTATTACCGTTGAAGAGCTGAAAAAGCTCCTTGAACAGTGGAATCTAGTAATAGGATTCCTATTTCTTACATGGATTTGTCTTCTACAATTTGCCTATGCCAACAGGAATAGGTTTTTGTATATAATTAAGTTAATTTTCCTCTGGCTGCTTTGGCCAGTAACTTTAGCCTGCTTTGTGCTTGCTGCTGTTTACAGAATAAATTGGATCACTGGAGGAATCGCTATCGCAATGGCTTGTCTTGTAGGCTTGATGTGGCTGAGCTACTTCATTGCTTCTTTCAGGCTATTTGCACGTACGCGTTCCATGTGGTCATTCAATCCAGAAACTAACATTTTGCTCAACGTGCCACTCCATGGCACTATTTTGACCAGACCGCTTCTAGAGAGTGAACTTGTAATCGGAGCTGTCATCCTTCGTGGACATCTTCGTATTGCTGGACACCATCTAGGACGCTGTGACATCAAGGACCTGCCCAAAGAAATCACTGTTGCTACATCACGAACGCTTTCTTATTACAAATTGGGAGCTTCACAGCGTGTAGCAGGTGATTCAGGTTTTGCTGCATACAGTCGCTACAGGATTGGAAACTACAAATTAAACACAGACCATTCCAGTAGCAGTGACAATATTGCTTTGCTTGTACAGTAAGTGACAACAGATGTTTCATCTCGTTGACTTTCAGGTTACTATAGCAGAGATATTACTAATTATTATGAGGACTTTCAAAGTTTCCATTTGGAACCTTGATTACATCATAAACCTTATAATTAAAAATTTATCTAAGTCACTAACTGAGAATAAATATTCTCAATTAGATGAAGAGCAACCAATGGAGATTGATTAA--------CGAACATGAAAATTATTCTTTTCTTGGTACTGGTAACACTTGCTACTTGTGAGCTTTATCACTACCAAGAGTGTGTTAGAGGTACAACAGTACTTCTAAAAGAACCTTGCTCTTCTGGAACGTATGAAGGCAATTCACCATTCCATCCTCTAGCTGATAATAAATTTGCACTGACTTGCTTTAGCACTCAATTTGCTTTTGCTTGTCCTGACGGCGTGAAACACGTCTATCAGTTACGTGCCAGATCAGTTTCACCCAAACTGTTCATCAGACAAGAGGAAGTTCAAGAA---CTTTACTCACCAATTTTTCTTATCATTGCAGCAATAGTGTTTATAACACTTTGCTTCACACTCAAAAGAAAAACAGAATGAGTGAACTTTCATTAATTGACTTCTATTTGTGCTTTTTAGCCTTTCTGCTATTCCTTGTTTTAATTATGCTTATTATCTTTTGGTTCTCACTTGAACTGCAAGATCATAATGAAACTTGTCAC---GCCTAAACGAACACGAACAAACTAAAATGTCTGATAATGGACCCCAA---AACCAACGAAATGCACCCCGCATTACGTTTGGTGGACCCTCAGATTCAACTGGCAGTAACCAGAATGGAGAACGCAGTGGAGCACGACCAAAACAACGTCGGCCTCAAGGTTTACCCAATAATACTGCGTCTTGGTTCACCGCTCTCACTCAACATGGCAAGGAAGACCTTAAATTCCCTCGAGGACAAGGCGTTCCGATTAATACCAATAGCAGTCCAGATGACCAAATTGGCTACTACCGAAGAGCTACCAGACGAATTCGTGGTGGTGACGGTAAAATGAAAGATCTCAGTCCAAGATGGTACTTTTACTACCTAGGAACTGGGCCAGAAGCTGGACTTCCCTATGGTGCTAACAAAGACGGCATCATATGGGTTGCAACTGAGGGAGCCTTGAATACACCAAAAGATCACATTGGCACCCGCAATCCTGCTAACAATGCTGCAATCGTGCTACAACTTCCTCAAGGAACAACATTGCCAAAAGGCTTCTACGCAGAAGGGAGCAGAGGTGGCAGTCAAGCTTCTTCTCGCTCTTCATCACGTAGTCGCAACAGTTCAAGAAACTCAACTCCAGGCAGCAGTAGGGGAACTTCCCCTGCTAGGATGGCTGGCAATGGCAGTGATGCTGCTCTTGCTTTGCTGCTGCTTGACAGATTGAACCAGCTTGAGAGCAAAATGTCTGGTAAAGGCCAACAACAACAGAGCCAAACTGTCACTAAGAAATCTGCTGCAGAGGCTTCTAAGAAACCTCGGCAAAAACGTACTGCCACCAAACAATACAATGTAACACAAGCTTTTGGCAGACGTGGTCCAGAACAAACCCAAGGAAACTTTGGGGATCAAGAACTAATCAGGCAAGGAACTGATTACAAACATTGGCCGCAAATTGCACAATTCGCTCCCAGCGCTTCAGCATTCTTCGGAATGTCGCGCATTGGCATGGAAGTCACACCTTCGGGAACGTGGTTGACCTATACAGGTGCCATTAAATTGGATGACAAAGATCCAAATTTCAAAGATCAAGTCATTTTGCTGAATAAGCACATTGACGCATACAAAACATTCCCACCAACAGAGCCTAAAAAGGACAAAAAGAAAAAGGCTGATGAAACTCAAGCCTTACCGCAGAGACAGAAGAAACAGCAAACTGTGACTCTTCTTCCTGCTGCAGATTTGGATGACTTCTCCAAACAATTGCAACAATCCATGAGCAG------TGCTGATTCAACTCAGGCCTAAAC--TCATGCAGACCACACAAGGCAGATGGGCTATATAAACGTTTTCGCTTTTCCGTTTACGATATATAGTCTACTCTTGTGCAGAATGAATTCTCGTAACTACATAGCACAAGTAGATGTAGTTAACCTTAATCTCACATAG
>MN908947	    AGTGTAGCTAGTCAATCCATCATTGCCTACACTATGTCACTTGGTGCAGAAAATTCAGTTGCTTACTCTAATAACTCTATTGCCATACCCACAAATTTTACTATTAGTGTTACCACAGAAATTCTACCAGTGTCTATGACCAAGACATCAGTAGATTGTACAATGTACATTTGTGGTGATTCAACTGAATGCAGCAATCTTTTGTTGCAATATGGCAGTTTTTGTACACAATTAAACCGTGCTTTAACTGGAATAGCTGTTGAACAAGACAAAAACACCCAAGAAGTTTTTGCACAAGTCAAACAAATTTACAAAACACCACCAATTAAAGATTTTGGTGGTTTTAATTTTTCACAAATATTACCAGATCCATCAAAACCAAGCAAGAGGTCATTTATTGAAGATCTACTTTTCAACAAAGTGACACTTGCAGATGCTGGCTTCATCAAACAATATGGTGATTGCCTTGGTGATATTGCTGCTAGAGACCTCATTTGTGCACAAAAGTTTAACGGCCTTACTGTTTTGCCACCTTTGCTCACAGATGAAATGATTGCTCAATACACTTCTGCACTGTTAGCGGGTACAATCACTTCTGGTTGGACCTTTGGTGCAGGTGCTGCATTACAAATACCATTTGCTATGCAAATGGCTTATAGGTTTAATGGTATTGGAGTTACACAGAATGTTCTCTATGAGAACCAAAAATTGATTGCCAACCAATTTAATAGTGCTATTGGCAAAATTCAAGACTCACTTTCTTCCACAGCAAGTGCACTTGGAAAACTTCAAGATGTGGTCAACCAAAATGCACAAGCTTTAAACACGCTTGTTAAACAACTTAGCTCCAATTTTGGTGCAATTTCAAGTGTTTTAAATGATATCCTTTCACGTCTTGACAAAGTTGAGGCTGAAGTGCAAATTGATAGGTTGATCACAGGCAGACTTCAAAGTTTGCAGACATATGTGACTCAACAATTAATTAGAGCTGCAGAAATCAGAGCTTCTGCTAATCTTGCTGCTACTAAAATGTCAGAGTGTGTACTTGGACAATCAAAAAGAGTTGATTTTTGTGGAAAGGGCTATCATCTTATGTCCTTCCCTCAGTCAGCACCTCATGGTGTAGTCTTCTTGCATGTGACTTATGTCCCTGCACAAGAAAAGAACTTCACAACTGCTCCTGCCATTTGTCATGATGGAAAAGCACACTTTCCTCGTGAAGGTGTCTTTGTTTCAAATGGCACACACTGGTTTGTAACACAAAGGAATTTTTATGAACCACAAATCATTACTACAGACAACACATTTGTGTCTGGTAACTGTGATGTTGTAATAGGAATTGTCAACAACACAGTTTATGATCCTTTGCAACCTGAATTAGACTCATTCAAGGAGGAGTTAGATAAATATTTTAAGAATCATACATCACCAGATGTTGATTTAGGTGACATCTCTGGCATTAATGCTTCAGTTGTAAACATTCAAAAAGAAATTGACCGCCTCAATGAGGTTGCCAAGAATTTAAATGAATCTCTCATCGATCTCCAAGAACTTGGAAAGTATGAGCAGTATATAAAATGGCCATGGTACATTTGGCTAGGTTTTATAGCTGGCTTGATTGCCATAGTAATGGTGACAATTATGCTTTGCTGTATGACCAGTTGCTGTAGTTGTCTCAAGGGCTGTTGTTCTTGTGGATCCTGCTGCAAATTTGATGAAGACGACTCTGAGCCAGTGCTCAAAGGAGTCAAATTACATTACACATAAACGAACTT-ATGGATTTGTTTATGAGAATCTTCACAATTGGAACTGTAACTTTGAAGCAAGGTGAAATCAAGGATGCTACTCCTTCAGATTTTGTTCGCGCTACTGCAACGATACCGATACAAGCCTCACTCCCTTTCGGATGGCTTATTGTTGGCGTTGCACTTCTTGCTGTTTTTCAGAGCGCTTCCAAAATCATAACCCTCAAAAAGAGATGGCAACTAGCACTCTCCAAGGGTGTTCACTTTGTTTGCAACTTGCTGTTGTTGTTTGTAACAGTTTACTCACACCTTTTGCTCGTTGCTGCTGGCCTTGAAGCCCCTTTTCTCTATCTTTATGCTTTAGTCTACTTCTTGCAGAGTATAAACTTTGTAAGAATAATAATGAGGCTTTGGCTTTGCTGGAAATGCCGTTCCAAAAACCCATTACTTTATGATGCCAACTATTTTCTTTGCTGGCATACTAATTGTTACGACTATTGTATACCTTACAATAGTGTAACTTCTTCAATTGTCATTACTTCAGGTGATGGCACAACAAGTCCTATTTCTGAACATGACTACCAGATTGGTGGTTATACTGAAAAATGGGAATCTGGAGTAAAAGACTGTGTTGTATTACACAGTTACTTCACTTCAGACTATTACCAGCTGTACTCAACTCAATTGAGTACAGACACTGGTGTTGAACATGTTACCTTCTTCATCTACAATAAAATTGTTGATGAATGTCCAAATTCACACAATCGACGGTTCATCCGGAGTTGTTAATCCAGTAATGGAACCAATTTATGATGAACCGACGACGACTACTAGCGTGCCTTTGTAAGCACAAGCTGATGAGTACGAACTTATGTACTCATTCGTTTCGGAAGAGACAGGTACGTTAATAGTTAATAGCGTACTTCTTTTTCTTGCTTTCGTGGTATTCTTGCTAGTTACACTAGCCATCCTTACTGCGCTTCGATTGTGTGCGTACTGCTGCAATATTGTTAACGTGAGTCTTGTAAAACCTTCTTTTTACGTTTACTCTCGTGTTAAAAATCTGAATTCTTCT---AGAGTTCCTGATCTTCTGGTCTAAACGAACTAAATATTATATTAGTTTTTCTGTTTGGAACTTTAATTTTAGCCATGGCAGATTCCAACGGTACTATTACCGTTGAAGAGCTTAAAAAGCTCCTTGAACAATGGAACCTAGTAATAGGTTTCCTATTCCTTACATGGATTTGTCTTCTACAATTTGCCTATGCCAACAGGAATAGGTTTTTGTATATAATTAAGTTAATTTTCCTCTGGCTGTTATGGCCAGTAACTTTAGCTTGTTTTGTGCTTGCTGCTGTTTACAGAATAAATTGGATCACCGGTGGAATTGCTATCGCAATGGCTTGTCTTGTAGGCTTGATGTGGCTCAGCTACTTCATTGCTTCTTTCAGACTGTTTGCGCGTACGCGTTCCATGTGGTCATTCAATCCAGAAACTAACATTCTTCTCAACGTGCCACTCCATGGCACTATTCTGACCAGACCGCTTCTAGAAAGTGAACTCGTAATCGGAGCTGTGATCCTTCGTGGACATCTTCGTATTGCTGGACACCATCTAGGACGCTGTGACATCAAGGACCTGCCTAAAGAAATCACTGTTGCTACATCACGAACGCTTTCTTATTACAAATTGGGAGCTTCGCAGCGTGTAGCAGGTGACTCAGGTTTTGCTGCATACAGTCGCTACAGGATTGGCAACTATAAATTAAACACAGACCATTCCAGTAGCAGTGACAATATTGCTTTGCTTGTACAGTAAGTGACAACAGATGTTTCATCTCGTTGACTTTCAGGTTACTATAGCAGAGATATTACTAATTATTATGAGGACTTTTAAAGTTTCCATTTGGAATCTTGATTACATCATAAACCTCATAATTAAAAATTTATCTAAGTCACTAACTGAGAATAAATATTCTCAATTAGATGAAGAGCAACCAATGGAGATTGATTAA-------ACGAACATGAAAATTATTCTTTTCTTGGCACTGATAACACTCGCTACTTGTGAGCTTTATCACTACCAAGAGTGTGTTAGAGGTACAACAGTACTTTTAAAAGAACCTTGCTCTTCTGGAACATACGAGGGCAATTCACCATTTCATCCTCTAGCTGATAACAAATTTGCACTGACTTGCTTTAGCACTCAATTTGCTTTTGCTTGTCCTGACGGCGTAAAACACGTCTATCAGTTACGTGCCAGATCAGTTTCACCTAAACTGTTCATCAGACAAGAGGAAGTTCAAGAA---CTTTACTCTCCAATTTTTCTTATTGTTGCGGCAATAGTGTTTATAACACTTTGCTTCACACTCAAAAGAAAGACAGAATGATTGAACTTTCATTAATTGACTTCTATTTGTGCTTTTTAGCCTTTCTGCTATTCCTTGTTTTAATTATGCTTATTATCTTTTGGTTCTCACTTGAACTGCAAGATCATAATGAAACTTGTCAC---GCCTAAACGAACACGAACAAACTAAAATGTCTGATAATGGACCCCAA---AATCAGCGAAATGCACCCCGCATTACGTTTGGTGGACCCTCAGATTCAACTGGCAGTAACCAGAATGGAGAACGCAGTGGGGCGCGATCAAAACAACGTCGGCCCCAAGGTTTACCCAATAATACTGCGTCTTGGTTCACCGCTCTCACTCAACATGGCAAGGAAGACCTTAAATTCCCTCGAGGACAAGGCGTTCCAATTAACACCAATAGCAGTCCAGATGACCAAATTGGCTACTACCGAAGAGCTACCAGACGAATTCGTGGTGGTGACGGTAAAATGAAAGATCTCAGTCCAAGATGGTATTTCTACTACCTAGGAACTGGGCCAGAAGCTGGACTTCCCTATGGTGCTAACAAAGACGGCATCATATGGGTTGCAACTGAGGGAGCCTTGAATACACCAAAAGATCACATTGGCACCCGCAATCCTGCTAACAATGCTGCAATCGTGCTACAACTTCCTCAAGGAACAACATTGCCAAAAGGCTTCTACGCAGAAGGGAGCAGAGGCGGCAGTCAAGCCTCTTCTCGTTCCTCATCACGTAGTCGCAACAGTTCAAGAAATTCAACTCCAGGCAGCAGTAGGGGAACTTCTCCTGCTAGAATGGCTGGCAATGGCGGTGATGCTGCTCTTGCTTTGCTGCTGCTTGACAGATTGAACCAGCTTGAGAGCAAAATGTCTGGTAAAGGCCAACAACAACAAGGCCAAACTGTCACTAAGAAATCTGCTGCTGAGGCTTCTAAGAAGCCTCGGCAAAAACGTACTGCCACTAAAGCATACAATGTAACACAAGCTTTCGGCAGACGTGGTCCAGAACAAACCCAAGGAAATTTTGGGGACCAGGAACTAATCAGACAAGGAACTGATTACAAACATTGGCCGCAAATTGCACAATTTGCCCCCAGCGCTTCAGCGTTCTTCGGAATGTCGCGCATTGGCATGGAAGTCACACCTTCGGGAACGTGGTTGACCTACACAGGTGCCATCAAATTGGATGACAAAGATCCAAATTTCAAAGATCAAGTCATTTTGCTGAATAAGCATATTGACGCATACAAAACATTCCCACCAACAGAGCCTAAAAAGGACAAAAAGAAGAAGGCTGATGAAACTCAAGCCTTACCGCAGAGACAGAAGAAACAGCAAACTGTGACTCTTCTTCCTGCTGCAGATTTGGATGATTTCTCCAAACAATTGCAACAATCCATGAGCAG------TGCTGACTCAACTCAGGCCTAAAC--TCATGCAGACCACACAAGGCAGATGGGCTATATAAACGTTTTCGCTTTTCCGTTTACGATATATAGTCTACTCTTGTGCAGAATGAATTCTCGTAACTACATAGCACAAGTAGATGTAGTTAACTTTAATCTCACATAG
>EPI_ISL_412977	---GTAGGTACTAATTCCATTATTGCCTACGCGATGTCAATTGGTGCAGAAAGTTCTATTGCATATTCTAATAACTCAATAGCCATACCCACCAATTTTTCTATTCAGGTTACCACTGAAGTGTTGCCTGTTTCTGTGTCAAAAACTTCAGTAGATTGTACTATGTACATCTGCGGTGATTCACAGGAATGTAACAAGTTATTGTTACAGTATGGTAGTTTTTGTGCACAGCTCAACCGTGCATTGTCTGGTGTAGCTGTTGAACAAGACAAAAACACTGAAGCAGTTTTTGCTCAAGTTAAACAAATTTATAAAGCACCTGTCATTAAAGATTTAGGTGGCTTTAATTTTTCACAATTATTACCTGACCCTACCAAACCTAGCCAGAGGTCTTTTATTGAAGACTTACTGTTTGATAAGGTCACCCTTTCTGACGCTGGGTTTATTAAGCAGTATGGAGACTGCCTTGGTGACATAGCTGCCAGAGACCTCATTTGCGCACAGAAGTTTAATGGACTCACTGTTCTACCACCTCTGCTCACAGATGAAATGATAGCTGCATATACATCGGCTCTTGTTAGTGGCACTGCCACTGCTGGTTGGACCTTTGGTATAGGTGCTGCCTTACAAGTTCCATTTGCAATGCAAATGGCTTATAGGTTTAATGGTATTGGAGTTACACAGAATGTTCTCTATGAGAATCAAAAATTGATTGCCAACCAATTTAACAGTGCTATTGGCAAAATTCAAGACTCACTTTCATCCACAGCAAGTGCACTTGGAAAACTTCAAGATGTTGTCAATCAAAATGCACAAGCTTTAAACACGCTTGTCAAACAACTTAGCTCCAATTTTGGTGCAATTTCAAGTGTGTTAAATGATATTCTTTCACGTCTAGACAAAGTTGAGGCTGAAGTGCAGATTGATAGGTTGATCACAGGCAGACTTCAAAGCTTGCAGACATATGTGACTCAACAACTAATTAGAGCTGCCGAAATCAGAGCTTCTGCTAATCTTGCTGCTACTAAAATGTCAGAGTGTGTACTTGGACAATCAAAAAGAGTTGATTTTTGTGGAAAAGGCTATCATCTCATGTCCTTCCCTCAGTCAGCACCTCATGGTGTAGTTTTCTTGCATGTGACATATGTCCCTGCACAAGAAAAGAACTTCACAACTGCTCCTGCAATTTGCTATGACGGAAAAGCACATTTCCCTCGTGAAGGTGTCTTTGTTTCAAATGGCACACACTGGTTTGTAACACAAAGGAATTTTTATGAACCACAAATCATCACTACAGATAACACATTTGTATCTGGCAGCTGTGATGTTGTAATAGGAATTGTCAACAACACAGTTTATGATCCTTTGCAACCTGAACTCGATTCATTTAAGGAGGAGTTAGACAAATATTTTAAAAATCATACATCACCAGATGTAGATCTAGGTGACATCTCTGGCATTAATGCTTCAGTTGTAAACATTCAAAAAGAAATTGACCGCCTCAATGAGGTTGCCAAAAATTTAAATGAATCTCTCATCGACCTCCAAGAACTTGGAAAGTATGAGCAGTATATAAAATGGCCATGGTATATTTGGCTAGGTTTTATAGCTGGCTTGATTGCCATAATAATGGTGACAATTATGCTTTGCTGTATGACCAGTTGCTGCAGTTGTCTCAAGGGCTGTTGTTCTTGTGGATCCTGCTGCAAATTTGATGAAGACGACTCTGAGCCAGTGCTCAAAGGAGTCAAATTACATTACACATAAACGAACTT-ATGGATTTGTTTATGAGAATTTTCACACTTGGAATTGTAACTTTGAAACAAGGTGAAATTAAGGATGCTACTCCTTCAGATTCTGTTCGCGCTACTGCAACGATACCGATACAAGCCTCACTCCCTTTCGGATGGCTTATTGTTGGCGTTGCACTTCTTGCTGTTTTTCAGAGCGCTTCCAAAATCATAACCCTTAAAAAGAGATGGCAACTAGCTCTCTCTAAGGGTATTCACTTTACTTGCAACTTGCTGCTGCTGTTTGTAACAGTTTATTCACACCTTTTGCTCGTTGCTGCTGGCCTTGAAGCCCCTTTTCTCTATCTTTACGCTTTAGTCTACTTCTTGCAGAGTATAAACTTTGTAAGAATAATAATGAGGCTTTGGCTTTGCTGGAAATGCCGTTCCAAAAACCCATTACTCTATGATGCCAACTACTTTCTTTGCTGGCATACTAATTGTTATGACTATTGTATACCTTACAACAGTGTAACTTCTTCAATTGTCATTACTTCAGGTGATGGCACAACAAGTCCTATTTCTGAACATGACTACCAGATTGGTGGTTATACTGAGAAATGGGAATCTGGAGTAAAAGATTGTATTGCATTACACAGTTACTTCACTTCAGATTATTACCAGCTGTACTCAACCCAATTGAGCACAGACACTGGTGTTGAACATGTTACCTTCTTCATCTACAGTAAAATTGTAGATGAATGTCCAAATTCACACAATCGACGGTTCATCCGGAGTTGTTAATCCAGCAATGGAACCAATTTATGATGAACCGACGACGACTACTAGCGTGCCTTTGTAAGCACAAGCTGATGAGTACGAACTTATGTACTCATTCGTTTCGGAAGAAACAGGTACGTTAATAGTTAATAGCGTACTTCTTTTTCTTGCTTTCGTGGTATTCTTGCTAGTCACACTAGCCATCCTTACTGCGCTTCGATTGTGTGCGTACTGCTGCAATATTGTTAACGTGAGTCTTGTAAAACCTTCTTTTTACGTTTACTCCCGTGTTAAAAATCTGAATTCTTCT---AGAGTTCCTGATCTTCTGGTCTAAACGAACTAAATATTATATTAGGTTTTCTGTTTGGAACTTTAATTTTAGCCATGGTAGAC---AACGGTACCATTACCGTTGAAGAGCTTAAAAAGCTCCTTGAACAATGGAACCTAGTAATAGGATTCCTATTTCTTACATGGATTTGTCTCCTACAATTTGCCTATGCCAATAGGAATAGGTTCTTGTACATAATAAAGTTAATTTTCCTCTGGCTGCTTTGGCCAGTAACTTTAGCTTGCTTTGTGCTTGCTGCTGTTTACAGAATAAATTGGATCACTGGAGGAATTGCTATCGCAATGGCTTGTCTTGTAGGCTTGATGTGGCTCAGCTATTTCATTGCTTCTTTCAGGCTGTTTGCGCGTACACGCTCCATGTGGTCATTTAACCCAGAAACTAACATTCTTCTTAATGTGCCACTTCATGGCACTATTCTGACCAGACCGCTTCTAGAGAGTGAACTCGTAATCGGAGCTGTGATCCTTCGTGGACATCTTCGTATTGCTGGACACTATCTAGGACGCTGTGACATCAAGGACCTGCCTAAAGAAATCACTGTTGCTACATCACGAACGCTTTCTTATTACAAATTGGGAGCGTCTCAGCGTGTAGCAGGTGATTCAGGTTTTGCTGCATACAGTCGCTACAGGATTGGAAACTACAAACTAAATACAGACCATTCCAGTAGCAGTGACAATATTGCTTTGCTTGTACAGTAAGTGACAACAGATGTTTCATCTCGTTGACTTTCAGTTTACTATAGCAGAGATATTACTAATTATTATGAGGACTTTCAAAGTTTCCATTTGGAACCTTGATTACATTATAAACCTTATAATTAAAAATTTATCTAAGCCACTAACTGAGAATAAATATTCTCAATTAGATGAAGAGCAACCAATGGAGATTGATTAA-------ACGAACATGAAAATTATTCTTTTCTTGGCATTGATAACACTTGCTACTTGTGAGCTTTATCACTACCAAGAGTGTGTTAGAGGTACAACAGTACTTTTAAAAGAACCTTGCTCTTCTGGAATATATGAGGGCAATTCACCATTTCATCCTCTAGCTGATAACAAATTTGCACTGACTTGCTTTAGCACTCAATTTGCTTTTGCTTGTCCTGATGGCATAAAACACGTCTATCAGTTACGTGCCAGATCAGTTTCACCTAAACTGTTCATCAGACAAGAGGAAATTCAAGAA---CTTTACTCACCAATTTTTCTTATCATTGCAGCCATAGTGTTTATAACACTTTGCTTCACACTCAAACGAAAGATAGAATGAGTGAACTTTCACTAATTGACTTCTATTTGTGCTTTTTAGCCTTTCTGCTATTCCTTGTTTTAATTATGCTTATTATCTTTTGGTTCTCACTTGAACTGCAGGATTGTAGTGATGCTTGTCAA---GTCTAAACGAAC-------------AATGTCTGATAATGGACACCAA---AGTCAACGAAATGCGCCCCGCATTACGTTTGGTGGACCCTCAGATTCAACTGGCAGTAACCAGAATGGAGAACGCAGTGGAGCACGACCAAAACAACGTCGTCCCCAAGGTTTACCCAATAATACTGCGTCTTGGTTCACCGCTCTCACTCAACATGGCAAGGAAGACCTTAAATTCCCTCGAGGACAAGGCGTTCCGATTAACACCAATAGCAGTCGAGATGACCAAATTGGCTACTACCGAAGAGCTACCAGACGAATTCGTGGTGGTGACGGTAAAATGAAAGATCTCAGTCCAAGATGGTATTTCTATTACCTAGGAACTGGGCCAGAAGCTGGACTTCCCTATGGTGCTAACAAAGATGGCATCATATGGGTTGCAACTGAGGGAGCCTTGAATACACCAAAAGATCACATTGGCACCCGCAATCCTGCTAACAATGCTGCAATCGTGCTACAACTTCCTCAAGGAACAACATTGCCAAAGGGCTTCTACGCAGAGGGGAGCAGAGGCGGCAGTCAAGCTTCTTCTCGCTCCTCATCACGTAGTCGCAACAGTTCAAGAAATTCAACTCCAGGCAGCAGTAGGGGAATTTCTCCTGCTAGGATGGCTGGCAATGGCGGTGATGCTGCTCTTGCTTTGCTGCTGCTTGACAGATTGAACCAGCTTGAGAGCAAAATGTCTGGTAAAGGCCAACAACAACAAGGCCAAACTGTCACTAAGAAATCTGCTGCAGAGGCTTCCAAGAAACCTCGGCAAAAACGTACTGCCACTAAACAATACAATGTAACACAAGCTTTTGGCAGACGTGGTCCAGAACAAACCCAAGGAAACTTTGGGGACCAGGAACTAATCAGACAAGGAACTGATTACAAACATTGGCCGCAAATTGCACAATTTGCTCCCAGCGCTTCTGCATTCTTCGGAATGTCGCGCATTGGCATGGAAGTCACACCTTCGGGAACGTGGTTGACCTATACAGGTGCCATCAAATTGGATGACAAAGACCCAAATTTCAAAGATCAAGTCATTTTGCTGAATAAGCACATTGACGCATACAAAACATTCCCACCAACAGAGCCTAAAAAGGACAAAAAGAAAAAGGCTGATGAGACTCAAGCCTTACCGCAGAGACAGAAGAAACAGCAAACTGTGACTCTTCTTCCTGCTGCAGATTTGGATGATTTCTCCAAACAATTGCAACAATCCATGAGCAG------TGCTGATTCAACTCAGGCCTAAAC--TCATGCAGACCACACAAGGCAGATGGGCTATATAAACGTTTTCGCTTTTCCGTTTACGATATATAGTCTACTCTTGTGCAGAATGAATTCTCGTAACTACATAGCACAAGTAGATGTAGTTAACTTTAATTTCACATAG
>EPI_ISL_410721	AGTGTTTCAAGTCAAGCTATTATTGCCTACACTATGTCACTTGGTGCAGAAAATTCAGTTGCTTATGCTAATAACTCTATTGCCATACCTACAAATTTTACTATTAGTGTGACCACTGAAATTCTACCAGTGTCTATGACAAAGACATCAGTAGATTGTACAATGTACATTTGTGGTGACTCAATAGAGTGCAGCAACCTTTTGCTCCAATATGGTAGTTTTTGCACACAACTTAATCGTGCTTTAACTGGAATTGCTGTTGAACAAGACAAAAACACACAGGAAGTTTTTGCACAAGTTAAACAAATTTACAAGACACCACCAATAAAGGATTTTGGTGGTTTCAACTTTTCTCAAATATTACCAGATCCATCAAAACCAAGCAAGAGGTCATTTATTGAAGATTTACTCTTCAACAAAGTGACACTTGCTGATGCTGGCTTCATCAAACAATATGGTGATTGCCTTGGTGATATTGCCGCTAGAGATCTTATTTGTGCACAAAAGTTTAATGGCCTTACTGTTCTGCCACCTTTGCTCACAGATGAAATGATTGCTCAATACACCTCTGCACTACTTGCAGGGACAATCACATCAGGTTGGACCTTTGGTGCTGGTGCAGCATTACAGATACCATTTGCTATGCAAATGGCTTATAGGTTTAATGGTATTGGAGTTACACAAAATGTTCTCTACGAGAACCAAAAACTAATTGCAAACCAATTCAACAGTGCAATTGGCAAAATTCAAGATTCACTTTCATCTACTGCAAGTGCACTTGGAAAACTTCAAGATGTTGTCAACCAAAATGCACAGGCTTTAAACACACTTGTTAAACAACTCAGCTCTAATTTTGGAGCCATTTCGAGTGTGTTAAATGACATTCTTTCACGTCTTGACAAAGTTGAGGCTGAAGTCCAAATTGACAGGTTGATCACTGGCAGATTACAAAGTTTGCAGACATACGTGACTCAACAACTAATTAGAGCCGCAGAAATTAGAGCTTCTGCTAATCTTGCCGCAACTAAGATGTCTGAATGTGTTCTTGGACAATCTAAAAGAGTTGACTTTTGTGGTAAAGGCTACCACCTTATGTCTTTTCCGCAGTCAGCACCTCATGGTGTAGTCTTTTTGCATGTGACTTATGTTCCATCTCAAGAAAAGAATTTTACTACTACCCCTGCCATTTGTCATGAAGGAAAAGCACACTTTCCTCGTGAAGGTGTTTTCGTTTCAAACGGCACGCACTGGTTTGTAACACAAAGGAATTTCTATGAACCACAAATTATTACCACGGACAATACTTTTGTCTCTGGTAGCTGTGATGTTGTGATTGGAATTGTCAACAACACAGTTTATGATCCTTTGCAACCAGAACTTGATTCATTCAAGGAGGAGTTGGACAAATATTTTAAAAATCATACATCACCAGATGTTGATTTAGGTGACATTTCTGGCATCAACGCTTCAGTTGTCAACATTCAGAAAGAAATTGACCGCCTCAACGAGGTTGCCAAAAATCTAAATGAATCTCTCATCGACCTCCAAGAACTTGGAAAGTATGAGCAGTATATAAAATGGCCATGGTATATTTGGCTAGGATTTATTGCAGGCTTGATAGCTATAATCATGGTTACAATCATGTTATGCTGTATGACCAGTTGCTGCAGTTGTCTCAAGGGCTGTTGTTCTTGTGGCTCCTGCTGTAAATTTGATGAAGACGACTCTGAGCCAGTACTCAAAGGAGTCAAATTACATTACACATAAACGAACTT-ATGGATTTGTTTATGAGAATTTTCACTCTTGGAACTGTAACTTTGAAACAAGGTGAAATCAAGGATGCTACTCCTTCAGATTCTGTTCGCGCTACTGCAACGATACCGATACAAGCCACACTCCCTTTCGGATGGCTTATTGTTGGCGTTGCACTTCTTGCTGTTTTTCAAAGCGCTTCCAAAATAATAACACTCAAAAAGAGGTGGCATTTAGCCCTCTCTAAGGGTGTTCACTTTGTTTGCAACTTGCTGCTGCTGTTTGTAACAGTTTATTCACATCTTTTGCTTGTTGCTGCTGGCCTTGAAGCCCCATTTCTTTATCTTTATGCTTTAGTTTATTTCTTGCAAAGTATAAACTTTGTGAGAATAATAATGAGGCTTTGGTTGTGCTGGAAATGCCGTTCCAAAAATCCTTTACTTTATGATGCTAACTACTTCCTGTGTTGGCATACTAATTGTTACGACTATTGTATTCCATACAATAGTGTAACTTCTTCAATTGTCATTACCTCCGGTGATGGCACAACAAATCCCATTACAGAACATGACTACCAAATTGGTGGTTATTTTGAGAAATGGGAATCTGGAGTAAAAGACTGTGTTGTATTACACAGCTACTTCACTTCAGATTACTACCAGCTGTACTCAACTCAATTGAGCACAGACACTGGTGTTGAACATGTAACTTTCTTCATCTACAATAAAATCGTAGATGAATGTCCAAATTCACACAATCGACGGTTCATCCGGAGTTGTTAATCCAGCAATGGAACCAATTTATGATGAACCGACGACGACTACTAGCGTGCCTTTGTAAGCACAAGCTGATGAGTACGAACTTATGTACTCATTCGTTTCGGAAGAGACAGGTACGTTAATAGTTAATAGCGTACTTCTTTTTCTTGCTTTCGTGGTATTCTTGCTAGTCACACTAGCCATCCTTACTGCGCTTCGATTGTGTGCGTACTGCTGCAATATTGTTAACGTGAGTCTTGTGAAACCTTCTTTTTACGTTTACTCTCGTGTTAAAAATCTGAATTCTTCT---AGAGTTCCTGATCTTCTGGTCTAAACGAACTAAATATTATATTAGTTTTTCTGTTTGGAACTTTAATTTTAGCCATGTCAGGTGACAACGGTACTATTACCGTTGAGGAACTTAAAAAGCTCCTTGAGCAATGGAACCTAGTAATAGGATTCCTATTTCTTACATGGATTTGTCTTTTACAATTTGCCTATGCCAACAGGAATAGGTTTTTGTACATAATTAAGTTAATTTTCCTCTGGCTGCTTTGGCCAGTAACTTTAGCTTGCTTTGTGCTTGCTGCTGTTTACAGAATAAATTGGATCACAGGTGGAATTGCCATTGCAATGGCTTGTCTTGTTGGCTTGATGTGGCTTAGCTACTTCATTGCTTCATTCAGGCTGTTTGCTCGAACGCGTTCCATGTGGTCCTTCAACCCAGAAACAAACATTTTGTTGAATGTGCCGCTCCACGGTACAATTTTGACCAGACCGCTTCTAGAGAGTGAACTTGTAATTGGAGCTGTGATCCTTCGAGGTCATCTTCGAATTGCTGGACACCATCTAGGACGCTGTGACATCAAGGACCTGCCTAAAGAAATCACTGTTGCTACATCACGAACGCTTTCTTATTACAAATTGGGAGCGTCGCAGCGTGTAGCAGGTGACTCAGGTTTTGCTGCATACAGTCGCTACAGGATTGGCAATTACAAATTAAACACAGACCATTCCAGTAGCAGTGACAATATTGCTTTGCTTGTACAGTAAGTGACAACAGATGTTTCATCTCGTTGACTTTCAGGTTACTATAGCAGAGATATTATTAATTATTATGAGAACTTTTAAAGTTTCCATTTGGAATCTTGACTACATCATAAATCTCATAATTAAAAGTTTATCTAAGCCACTAACTGAAAATAAATATTCTCAGTTAGATGAAGAGCAACCAATGGAGATTGATTAA-------ACGAACATGAAAATTATTCTTTTCTTGGCATTGATAACACTTGCTACTTGTGAGCTTTATCATTATCAAGAGTGTGTTAGAGGTACAACAGTACTTTTAAAAGAACCTTGCTCTTCTGGAACATATGAAGGCAACTCACCTTTTCATCCTCTAGCTGATAACAAATTTGCACTGACTTGCTTTAGCACTCAATTTGCTTTTGCTTGTCCTGACGGTGTTAAACACATCTACCAGCTACGTGCACGAGCAGTTTCACCTAAACTGTTCATCAGACAAGAGGAAGTTCAAGAA---CTTTACTCACCAATTTTTCTCATAGTTGCGGCGATAGTGTTTATAACACTCTGCTTCACACTTAAGAGAAAGATAGAATGAGTGAGCTTTCACTAATTGACTTCTATCTGTGCTCTTTAGCCTTTTTGCTATTCCTTGTTTTAATTATGCTCATTATCTTTTGGTTTTCACTTGAACTACAAGATCATAATGAAACCTGTCAT---GCCTAAACGAACACGAACAAACTAAAATGTCTGATAATGGACCACAA---AATCAGCGAAATGCACCCCGCATTACGTTTGGTGGACCCTCAGATTCAGCTGGCAGTAACCAGAATGGAGAACGCAGTGGTGCACGACCTAAACAACGTCGTCCCCAAGGTTTACCCAATAATACTGCGTCTTGGTTCACCGCTCTCACTCAACATGGCAAGGAAGACCTTAGATTCCCTCGAGGACAAGGCGTTCCGATTAACACCAATAGCAGTCCAGATGACCAAATTGGCTACTACCGAAGAGCTACCAGACGAATTCGTGGTGGTGACGGTAAAATGAAAGATCTCAGTCCAAGATGGTACTTTTACTACCTAGGAACTGGGCCAGAAGCTGGACTTCCCTATGGTGCTAACAAAGAAGGCATCATATGGGTTGCAAATGAGGGAGCCTTGAATACACCTAAAGATCACATTGGCACCCGAAATCCTGCTAACAATGCTGCAATCGTGCTACAACTTCCTCAAGGAACAACATTGCCAAAAGGCTTCTACGCAGAAGGGAGCAGAGGCGGCAGTCAAGCTTCTTCTCGTTCCTCATCACGTAGTCGCAACAGTTCAAGAAACACAACTCCAGGCAGCAGCAGGGGAACTTCTCCTGCTAGGATGGCTGGCAATGGTGGTGATGCTGCTCTTGCTTTGCTGCTGCTTGACAGGTTGAACCAACTTGAGAGCAAAATGTCTGGTAAAGGCCAACAACAACAAGGCCAAACTGTCACTAAGAAATCCGCTGCAGAGGCTTCTAAGAAACCTCGCCAAAAACGTACTGCCACCAAACAATACAATGTAACACAAGCTTTTGGCAGACGTGGTCCAGAACAAACCCAAGGAAACTTTGGGGATCAAGAATTAATCAGACAAGGAACTGATTACAAACAATGGCCGCAAATTGCACAATTTGCTCCTAGCGCTTCTGCATTCTTCGGAATGTCGCGCATTGGCATGGAAGTCACACCTTCGGGAACGTGGTTGACCTACACAGGTGCCATCAAATTGGACGACAAAGATCCAAATTTCAAAGATCAAGTCATTTTGCTGAATAAGCACATTGACGCATACAAAACATTCCCACCAACAGAGCCTAAAAAGGACAAAAAGAAGAAGGCTGATGAAACTCAAGCCTTACCGCAGAGACAGAAGAAACAACCCACAGTGACTCTTCTTCCTGCTGCAGATTTGGATGATTTCTCCAAACAATTGCAACAATCCATGAGCAG------TGCTGATTCAACTCAGGCTTAAAC--TCATGCAGACCACACAAGGCAGATGGGCTATATAAACGTTTTCGCTTTTCCGTTTACGATATATAGTCTACTCTTGTGCAGAATGAATTCTCGTAGCTACATAGCACAAGTAGATGTAGTTAACTTTAATCTCACATAG
>MT040334	    AGTGTCAACCAGCGTTCAATCATTGCTTACACTATGTCTTTAGGTGCAGAAAATTCAGTTGCTTATTCTAATAATTCAATTGCCATACCTACTAATTTTACAATAAGTGTTACCACAGAAATTCTACCAGTGTCAATGACTAAGACTTCTGTAGATTGTACTATGTACATCTGTGGAGATTCAATTGAGTGTAGTAATTTATTGCTACAATATGGCAGTTTTTGCACACAATTAAACCGTGCTTTGACTGGGATTGCTGTTGAACAAGACAAAAACACACAAGAAGTTTTTGCCCAGGTTAAACAAATCTACAAAACACCACCTATTAAAGATTTTGGTGGCTTTAACTTTTCACAAATATTGCCAGATCCATCAAAACCAAGCAAGAGGTCATTTATTGAGGATTTACTCTTCAACAAAGTGACACTTGCTGATGCTGGCTTCATCAAACAATATGGTGATTGCCTTGGTGATATTGCTGCTAGAGATCTCATCTGTGCACAAAAGTTCAATGGACTCACGGTTCTACCGCCTTTGCTCACAGATGAAATGATTGCTCAATACACTTCTGCACTACTTGCTGGAACAATCACCTCAGGTTGGACCTTTGGTGCAGGAGCTGCTTTACAAATACCCTTTGCAATGCAAATGGCTTACAGGTTTAATGGCATTGGAGTCACTCAGAATGTTCTATATGAGAATCAGAAATTAATTGCCAATCAGTTCAACAGTGCTATTGGCAAAATACAGGATTCACTTTCATCTACGGCTAGTGCACTTGGTAAACTTCAAGACGTCGTAAATCAAAATGCACAGGCTTTAAACACACTTGTCAAACAACTTAGTTCCAATTTTGGAGCTATTTCGAGTGTGCTTAATGATATTCTTTCACGTCTTGACAAAGTTGAGGCTGAAGTGCAAATTGATAGGTTAATCACAGGAAGACTACAGAGTCTTCAAACTTATGTGACACAACAATTAATCAGAGCAGCAGAAATCAGAGCTTCTGCTAATCTTGCTGCAACAAAAATGTCTGAGTGCGTACTCGGACAATCTAAAAGAGTTGATTTTTGTGGAAAAGGCTACCATTTAATGTCTTTCCCTCAATCAGCACCGCATGGTGTTGTTTTCTTGCATGTTACTTATGTACCTGCACAAGAAAAGAACTTTACTACTGCTCCTGCTATTTGTCATGAAGGAAAAGCACACTTCCCTCGTGAAGGTGTCTTCGTTTCAAATGGCACTCATTGGTTTATTACACAAAGGAATTTTTATGAACCTCAAATTATTACCACTGACAACACATTCGTCTCTGGTAGCTGTGATGTTGTAATTGGAATAGTCAACAACACAGTTTATGATCCTTTGCAACCCGAGCTTGACTCATTTAAGGAGGAGTTAGACAAATACTTCAAAAATCACACATCACCAGATGTTGATCTTGGCGACATATCTGGCATAAATGCTTCGGTCGTCAACATACAAAAAGAAATTGACCGCCTCAATGAGGTTGCCAAAAATTTGAATGAATCACTCATTGACCTACAAGAGCTTGGAAAATATGAGCAATACATCAAATGGCCTTGGTACATTTGGCTTGGTTTTATAGCTGGGCTAATTGCTATCATTATGGTCACAATCATGCTATGTTGTATGACTAGTTGCTGTAGTTGCCTCAAGGGTTGTTGCTCTTGCGGTTCCTGCTGCAAATTTGATGAAGACGATTCAGAACCTGTTCTGAAAGGAGTCAAATTACATTACACATAAACGAACTTAATGGATTTGTTTATGAGAATTTTTACTCTTGGATCTGTAACATTCAAACCAGGAAAAATTGAAGATGCTACTCCTTCAGATTCTATTCGCGCTACTGCAACGATACCGATACAAGCCTCACTCCCTTTCGGATGGCTTATTGTTGGCGTTGCACTTCTTGCTGTTTTTCAGAGCGCTTCCAAAATAATTACACTCAAAAAGAGGTGGCAATTTGCTCTCTCCAAGGGTGTTCATTTTGCTTGCAACTTGCTTCTACTATTTGTTACAGTCTACTCTCACCTTTTGCTTGTTGCTGCTGGCCTTGAAGCCCAATTTCTCTATCTTTACGCTTTAGTTTATTTTCTGCAAAGTGTTAATGCTTGCAGAATTATTATGAGGCTTTGGCTGTGCTGGAAGTGCAGATCCAAAAATCCATTACTTTATGATGCCAATTACTTTCTTTGCTGGCATACTAATTGCTATGACTATTGTATACCATATAATAGCATAACTTCTTCAATTGTCATTACATCAGGTGATGGCACTACAAGTCCTATTACAGACCATGACTACCAAATTGGTGGTTATACGGAAAAGTGGGAATCTGGTGTTAAAGACTGTGTTACATTACATGGTTACTTTACATCAGAATGCTACCAGCTGTACTCTACACAACTTAGTACAGATACTGGTGTTGAACATACTACCTTCTTCATTTACAGTAGAATTGTGGATGAATGTTCAAATTCACACAATCGACGGCTCATCAGGAGTTGTAAATCCAGCAATGGATCCTATCTATGATGAGCCGACGACGACTACTAGCGTGCCTTTGTAAGCACAAGCTGATGAGTACGAACTTATGTACTCATTCGTTTCGGAAGAGACAGGTACGTTAATAGTTAATAGCGTACTTCTTTTTCTTGCTTTCGTGGTATTCTTGCTAGTCACACTAGCCATCCTTACTGCGCTTCGATTGTGTGCGTACTGCTGCAATATTGTTAACGTGAGTTTAGTTAAACCTTCTTTTTACGTCTACTCACGTGTTAAAAATCTGAATTCTTCT---AGAGTTCCTGATCTTCTGGTCTAAACGAACTAAATATT---TTAGTTTTTCTGTTTGGAACTTTAATTTTAGCCATGTCAGCTGACAACGGTACTATTACCGTTGAAGAGCTTAAAAAGCTCTTAGAACAATGGAACCTAGTAATAGGTTTCCTATTTCTAACATGGATTTGTCTTTTACAGTTCGCCTATGCTAACAGGAATAGGTTTCTGTACATAATTAAGTTAATTTTCCTCTGGCTACTTTGGCCAGTAACTTTAGCTTGCTTTGTGCTTGCTGCTGTTTACAGAATCAATTGGATCACCGGTGGAATCGCGATTGCAATGGCTTGTCTTGTGGGCTTGATGTGGCTTAGCTACTTCATTGCTTCATTCAGGCTTTTTGCGCGTACGCGTTCCATGTGGTCCTTCAATCCAGAAACAAACATACTGCTGAATGTGCCATTGCATGGTACAATTTTGACCAGACCACTCCTAGAAAGTGAACTTGTCATCGGTGCTGTGATCCTCAGAGGACACCTTCGCATTGCTGGACATCATCTAGGACGCTGTGACATCAAGGACCTGCCAAAAGAAATCACTGTAGCTACATCACGAACGCTTTCTTATTACAAATTGGGAGCTTCGCAGCGTGTAGCCGGTGACTCAGGTTTTGCTGCATACAGTCGCTATCGGATTGGCAACTACAAACTAAACACAGACCATTCCAATAGCAGTGACAATATTGCTTTGCTTGTACAGTAAGTGACAACAGATGTTTCATCTCGTTGACTTTCAGGTTACTATAGCAGAGATACTTATTATTATTATGAGAACTTTCAAGATTTCCATTTGGAACCTTGATTACATCATTAATCTCATAATTAAAAATTTATCTAAGCCTTTAACTGAAAATAAATATTCTCAGTTAGACGAAGAGCAACCAATGGAGATTGATTAA-------ACGAACATGAAAATTATTCTTCTCTTGGCATTAGTTACTTTTGCTACATGCGAACGTTACCACTACCAAGAGTGTGTTAGAGGTACAACTGTACTAATAAAGGAACCTTGCTCTTCTGGAACTTACGAGGGCAATTCACCATTTCATCCTCTTGCTGATAATAAATTTGCACTTGCTTGCTCAAGCCAACAATTTGCTTTTGCTTGCCCTGACGGTACTAAACATACCTTTCAGTTACGTGCGAGATCAGTTTCACCAAAACTTTTCATCAGACAAGAGGAAGTTCAAGAA---CTTTACTCACCACTCTTTCTCATAATTGCTGCATTAGTGTTTATAACACTTTGCTTCACACTTAAGAGAAAGACAGAATGAGTGAAATTACACTAATTGACTTCTATTTTTGCTTTTTAGCCTTTCTGCTATTCCTTGTTTTAATTATGCTCATGATATTTTGGTTTGCTTTGACACTCCAAGATGATGATGAGTGTTGCCAA---GTCTAAACGAACACGAACAAAC-AAAATGTCTGATAATGGACCCCAA---AATCGT------GCACCCCGCATTACATTTGGTGGACCCTCAGATTCGACTGACAATAACCAGAATGGAGACCGCAGTGGAGCAAGGCCAAAACAACGAAGGCCCCAGGGATTACCCAATAATACTGCGTCTTGGTTCACCGCTCTCACTCAACATGGTAAGGAAGACCTTAGATTCCCTCGAGGACAAGGTGTTCCGATTAACACCAATAGTACCAAAGATGACCAAATTGGCTACTACCGAAGAGCTACCAGACGAGTTCGTGGTGGTGACGGTAAAATGAAAGATCTCAGTCCACGATGGTACTTCTATTACCTTGGAACTGGGCCAGAAGCTGGACTTCCCTATGGTGCTAACAAAGAAGGCATCATATGGGTTGCAACTGAGGGAGCCTTGAATACACCAAAAGATCACATTGGCACCCGCAATCCAAACAACAATGCTGCAATCGTGCTACAACTTCCTCAAGGAACAGCTTTGCCTAAAGGTTTCTACGCAGAAGGGAGCAGAGGCGGCAGTCAAGCTTCTTCACGCTCTTCATCACGTAGTCGCAATAGTTCCAGAAACTCAACTCCAGGCAGTAGTAGGGGAACTTCTCCTGCTCGAATTGCTGGCAATGGTGGTGATGCTGCCCTTGCTTTGCTACTGCTTGATCGGTTGAATGCACTTGAGAGCAAAATGTCTGGTAAAGGCTCACAACAACAGAGCCAAACAGTCACTAAGAAATCTGCTGCTGAGGCTTCCAAGAAACCTCGCCAAAAACGTACTGCCACTAAACAATACAATGTCACTCAGGCATTTGGCAGACGTGGTCCTGAACAAACCCAAGGAAATTTTGGGGACCAAGAATTAATCAGACAAGGAACTGAGTACAAACATTGGCCGCAAATTGCACAATTTGCACCTAGCGCTTCTGCATTCTTCGGAATGTCGCGCATTGGCATGGAAGTCACACCTTCGGGAACATGGCTGACTTACACAGGTGCCATCAAGCTTGATGACAAAGATCCAAGCTTCAAAGACAACGTCATACTGCTGAACAAGCACATTGACGCATACAAAACATTCCCACCAACAGAGCCTAAAAAGGACAAAAAGAAAAAGACTGACGAAAGCCAGCCTTTACCGCAGAGACAGAAGAAACAACAAACTGTGACTCTTCTTCCTGCTGCAGATTTGGATGATTTCTCCAAACAATTGCAACAATCCATGAGCAG------TGCTGATTCAACTCAGGCTTAAAC--TCATGCAGACCACACAAGGCAGATGGGCTATGTAAACGTTTTCGCTTTTCCGTTTACGATACATAGTCTACTCTTGTGCAGAATGAATTCTCGTAGCTATACAGCACAAGTAGGTATAGTTAACTTTAATCTCACATAG

#ORF8 (21 betacoronavirus) for phylogenetic tree 2
>GQ153539	    ATGAAACTTCTCATTGTTTTT---GGACTCTTAGCATCAGTGTACTGCTTCCACAGAGAATGCAGCATACAAGAGTGTTGTGAAAATCAACCCTACCAAATTGAAGACCCATGTCCAATACATTACTATTCGGACTGGTTTATAAAAATTGGATCTAGAAAATCGGCTCGCCTCGTACAATTGTGCGAAGGTGATTACGGACGAAGAATTCCAATTCATTATGAGATGTTTGGCAATTACACTATCTCCTGTGAACCACTAGAGATAAATTGTCAGGCTCCACCAGTAGGTAGTCTAATCGTTCGTTGTTCATACGATTATGACTTTGTTGAGCATCATGACGTTCGTGTTGTTCTAGATTTCAACTAA
>GQ153540	    ATGAAACTTCTCATTGTTTTT---GGACTCTTAGCATCAGTGTACTGCTTCCACAGAGAATGCAGCATACAAGAGTGTTGTGAAAATCAACCCTACCAAATTGAAGACCCATGTCCAATACATTACTATTCGGACTGGTTTATAAAAATTGGATCTAGAAAATCGGCTCGCCTCGTACAATTGTGCGAAGGTGATTACGGACGAAGAATTCCAATTCATTATGAGATGTTTGGCAATTACACTATCTCCTGTGAACCACTAGAGATAAATTGTCAGGCTCCACCAGTAGGTAGTCTAATCGTTCGTTGTTCATACGATTATGACTTTGTTGAGCATCATGACGTTCGTGTTGTTCTAGATTTCATCTAA
>GQ153542	    ATGAAACTTCTCATTGTTTTT---GGACTCTTAACATCAGTGTACTGCATCCATAAAGAATGCAGCATACAAGAGTGTTGTGAAAATCAACCCTACCAAATTGAAGACCCATGTCCAATACATTACTATTCGGACTGGTTTATAAAAATTGGATCTAGAAAATCAGCTCGCCTCGTACAATTATGTGAAGGTGATTATGGACGAAGAATTCCAATTTATTATGAGATGTTTGGCAATTACACTATCTCTTGTGAACCACTAGAGATAAATTGTCAGGCGCCACCAGTGGGTAGTCTAATCGTTCGTTGTTCATACGATTACGACTTTGTTGAGCATCATGACGTTCGTGTTGTTCTAGATTTCATCTAA
>JX993987	    ATGAAACTTCTCATTGTATTT---GGACTCTTAACTTCAGTATACTGCATCCATAAGGAATGCAGCATACAAGAGTGTTGTGAAAATCAACCCTACCAAATTGAAGACCCATGTCCAATACATTACTATTCGGACTGGTATATAAAAATTGGAGCTAGAAAGTCAGCCCGCCTTGTGCAATTGTGCGAGGGCGATTATGGCAAAAGGATTCCAATTCATTATGAAATGTTTGGCAATTACACTATCTCTTGCGAACCACTTGAGATAAACTGCCAAGCACCACCTGTAGGTAGTCTAATTGTGCGTTGTTCGTACGATTATGACTTTGTTGAGCATCATGACGTTCGTGTTGTTCTAGATTTCATCTAA
>DQ071615	    ATGAAACTTCTCATTGTTTTT---GGACTCTTAACATCAGTATACTGCATCCATAAGGAATGCAGCATACAAGAGTGTTGTGAAAATCAACCCTACCAAATTGAAGACCCTTGTCCAATACATTACTATTCGGACTGGTTTATTAAAATTGGATCCAGAAAGTCTGCTCGCCTTGTACAACTGTGCGAGGGAGACTATGGTAAAAGAATTCCAATTCATTATCAAATGTTTGGCAATTACACCATCTCTTGTGAACCACTCGAGATAAACTGTCAAGCACCACCAGTAGGTAGTCTAATAGTGCGTTGTTCGTACGATTATGACTTTGTTGAGCATCATGACGTTCGTGTTGTTCTAGATTTCGTCTAA
>DQ412042	    ATGAAATTTCTCATTGTTATGACTTGTATATCTCTTTGCTGCTGTATACGCACTGTGGTACAGCGCTGTGCATCTAATACACCTTATGTTCTTGAAAACCCATGTCCCACTGGTTATCAGCCAGAGTGGAACATTAGGTATAACACTAGGGGTAATACTTATAACAGTGCTAGACTGTGTGCTTTAGGAAAAGTTTTATCTTTTCATAGGTGGCACACTATGGTTCAAGCATGTACACCTAATGTCACCATCAATTGTCAAGATCCAGTAGGTGGTGCACTTGTAGCGAGATGTTGGTACTTTTACCAAGGTCCCCAGACCGCTACATTTAGAGACATACATGTAGATCTGTTCTTTAAACGAACTTAA
>DQ412043	    ATGAAACTTCTCATTGTTTTT---GGACTCTTAACATCAGTATACTGCATTCATAAAGAATGCAGCATACAAGAGTGTTGTGAAAATCAACCCTACCAAATTGAAGACCCATGTCCAATACATTACTATTCGGACTGGTTTATAAAAATTGGATCTAGAAAGTCAGCTCGCCTTGTACAATTGTGCGAGGGAGATTATGGCAAAAGAATTCCGATTCATTATGAAATGTTTGGCAATTACACTATCTCTTGTGAACCCCTTGAGATAAACTGTCAAGCACCACCAGTAGGTAGTCTAATTGTGCGCTGCTCGTACGATTATGACTTTGTTGAGCATCATGACGTGCGTGTTGTTCTAGATTTCATCTAA
>JX993988	    ATGAAACTTCTCATTGTTTTT---GGACTCTTAACAATAGTGTATGGTATGCATAAGGAATGCACCATACAAGAGTGTTGTGAAAATCAACCCTACATTCTAGAAGATCCCTGTCCAATACACTACTATTCGGACTGGTATTTAAAGATTGGACCAAGAAAGTCGGCCCGCTTACTTCAGCTTTGTGCTGGTGAGTATGGCAAAAGACTACCGGTTCAGTATGAGAAGCTTGGCAACTATACTATCAACTGTGAACCATTTGAAATTAATTGCCAAACACCACCTGTAGGCAGTCTAATTGTGCGTTGTTCGTACGATTATGACTTCATTGAGTATCACGACGTTCGTGTTGTTCTAGATTTCATCTAA
>EPI_ISL_412976	ATGAAACTTCTCATTGTTTTT---GGACTCTTAACAATAGTGTATGGTATGCATAAGGAATGCACCATACAAGAGTGTTGTGAAAATCAACCCTACATTCTAGAAGATCCCTGTCCAATACACTACTATTCGGACTGGTATTTAAAGATTGGACCAAGAAAGTCGGCCCGCTTACTTCAGCTTTGTGCTGGTGAGTATGGCAAAAGACTACCGGTTCAGTATGAGAAGCTTGGCAACTATACTATCAACTGTGAACCATTTGAAATTAGTTGCCAAACACCACCTGTAGGCAGTCTAATTGTGCGTTGTTCGTACGATTATGACTTCATTGAGTATCATGACGTTCGTGTTGTTCTAGATTTCATCTAA
>KF367457	    ATGAAACTTCTCATTGTTTTA---GGACTCTTAACTTCAGTGTATTGCATGCATAAAGAATGCAGTATACAAGAATGTTGTGAAAATCAACCATTCCAACTTGAAGACCCATGTCCAATACATTACTATTCGGACTGGTTTGTAAAAATTGGACCTCGTAAGTCTGCTCGCCTAGTACAACTTTGTGCTGGTGAATATGGACATAGAGTTCCAATACATTACGAAATGTTTGGCAATTACACTATTTCATGTGAACCACTTGAAATAAATTGTCAAAACCCACCAGTTGGAAGTCTCATTGTACGTTGTTCATATGATGTTGACTTTATGGAGTATCACGACGTTCGTGTTGTTCTAGATTTCATCTAA
>AY304486	    ATGAAACTTCTCATTGTTTTGACTTGTATTTCTCTATGCAGTTGCATACGCACTGTAGTACAGCGCTGTGCATCTAATAAACCTCATGTGCTTGAAGATCCTTGTCCTACTGGTTACCAACCTGAATGGAATATAAGGTACAACACTAGGGGTAATACTTATAGCACTGCTTGGCTTTGTGCTCTAGGAAAGGTTTTACCTTTTCATAGATGGCACACTATGGTTCAAACATGCACACCTAATGTTACTATCAACTGTCAAGATCCAGCTGGTGGTGCGCTTATAGCTAGGTGTTGGTACCTTCATGAAGGTCACCAAACTGCTGCATTTAGAGACGTACTTGTTGTTTTAACTAAACGAACAAATTAA
>AY515512	    ATGAAACTTCTCATTGTTTTGACTTGTATTTCTCTATGCAGTTGCATACGCACTGTAGTACAGCGCTGTGCATCTAATAAACCTCATGTGCTTGAAGATCCTTGTCCTACTGGTTACCAACCTGAATGGAATATAAGGTACAAAACTAGGGGTAATACTTATAGCACTGCTTGGCTTTGTGCTCTAGGAAAGGTTTTACCTTTTCATAGATGGCACACTATGGTTCAAACATGCACACCTAATGTTACTATCAACTGTCAAGATCCAGCTGGTGGTGCGCTTATAGCTAGGTGTTGGTACCTTCATGAAGGTCACCAAACTGCTGCATTTAGAGACGTACTTGTTGTTTTAAATAAACGAACAAATTAA
>AY572034	    ATGAAACTTCTCATTGTTTTGACTTGTATTTCTCTATGCAGTTGCATACGCACTGTAGTACAGCGCTGTGCATCTAATAAACCTCATGTGCTTGAAGATCCTTGTCCTACTGGTTACCAACCTGAATGGAATATAAGGTACAAAACTAGGGGTAATACTTATAGCACTGCTTGGCTTTGTGCTCTAGGAAAGGTTTTACCTTTTCATAGATGGCACACTATGGTTCAAACATGCACACCTAATGTTACTATCAACTGTCAAGATCCAGCTGGTGGTGCGCTTATAGCTAGGTGTTGGTACCTTCATGAAGGTCACCAAACTGCTGCATTTAGAGACGTACTTGTTGTTTTAAATAAACGAACAAATTAA
>AY274119	    ATGAAACTTCTCATTGTTTTGACTTGTATTTCTCTATGCAGTTGCATATGCACTGTAGTACAGCGCTGTGCATCTAATAAACCTCATGTGCTTGAAGATCCTTGT-----------------------------AAGGTACAACACTAGGGGTAATACTTATAGCACTGCTTGGCTTTGTGCTCTAGGAAAGGTTTTACCTTTTCATAGATGGCACACTATGGTTCAAACATGCACACCTAATGTTACTATCAACTGTCAAGATCCAGCTGGTGGTGCGCTTATAGCTAGGTGTTGGTACCTTCATGAAGGTCACCAAACTGCTGCATTTAGAGACGTACTTGTTGTTTTAAATAAACGAACAAATTAA
>AY278489	    ATGAAACTTCTCATTGTTTTGACTTGTATTTCTCTATGCAGTTGCATACGCACTGTAGTACAGCGCTGTGCATCTAATAAACCTCATGTGCTTGAAGATCCTTGTCCTACTGGTTACCAACCTGAATGGAATATAAGGTACAACACTAGGGGTAATACTTATAGCACTGCTTGGCTTTGTGCTCTAGGAAAGGTTTTACCTTTTCATAGATGGCACACTATGGTTCAAACATGCACACCTAATGTTACTATCAACTGTCAAGATCCAGCTGGTGGTGCGCTTATAGCTAGGTGTTGGTACCTTCATGAAGGTCACCAAACTGCTGCATTTAGAGACGTATTTGTTGTTTTAAATAAACGAACAAATTAA
>MG772934	    ATGAAATTTCTT---GTTTTCTTAGGAATTCTTACAACAGTAGCTGCATTCCATCAGGAATGTAGTTTACAGTCATGTGCTCAACATCAACCCTATGTAGTTGATGACCCTTGTCCAATTCACTTCTACTCACGATGGTATATCAGAGTGGGAGCTAGAAAATCAGCACCTTTGATTGAATTGTGTGTTGACGAGGTAGGCTCTAAGTCACCCATTCAATACATTGACATTGGTAATTACACAGTTTCCTGTTCTCCTTTTACAATTAATTGCCAGGAACCTAAATTAGGTAGTCTCGTAGTACGGTGTTCGTATTATGAAGACTTTCTAGAGTACCATGACATTCGTGTTGTCTTAGATTTCATCTAA
>MN996532	    ATGAAACTTCTT---GTTTTCTTAGGAATCCTCACAACAGTAACTGCATTTCACCAAGAATGTAGTTTACAGTCATGTGCTCAACACCAACCATATGTAGTTGATGACCCGTGTCCTATTCACTTCTATTCTAAATGGTACATTAGAGTAGGAGCTAGAAAATCAGCACCTTTAATTGAATTGTGCGTGGATGAGGTTGGTTCTAAATCACCCATTCAGTACATCGATATCGGCAATTATACAGTTTCCTGTTCACCTTTTACAATTAATTGCCAGGAGCCTAAATTGGGTAGTCTTGTAGTGCGTTGTTCGTTCTATGAAGACTTTTTAGAGTATCATGACGTTCGTGTTGTTTTAGATTTCATCTAA
>MN908947	    ATGAAATTTCTT---GTTTTCTTAGGAATCATCACAACTGTAGCTGCATTTCACCAAGAATGTAGTTTACAGTCATGTACTCAACATCAACCATATGTAGTTGATGACCCGTGTCCTATTCACTTCTATTCTAAATGGTATATTAGAGTAGGAGCTAGAAAATCAGCACCTTTAATTGAATTGTGCGTGGATGAGGCTGGTTCTAAATCACCCATTCAGTACATCGATATCGGTAATTATACAGTTTCCTGTTTACCTTTTACAATTAATTGCCAGGAACCTAAATTGGGTAGTCTTGTAGTGCGTTGTTCGTTCTATGAAGACTTTTTAGAGTATCATGACGTTCGTGTTGTTTTAGATTTCATCTAA
>EPI_ISL_412977	ATGAAACTTCTCATTGGTTTGACTTGTATATCTCTAAGTAGTTGCATACGCACAGTAGTACAAAGGTGTGCGTCTAATCAGCCTCATGTACTTGAAAACCCTTGTCCAACTAGCTATAAGCCAGAATGGAACATTAGGTATGATACTAAAGGTAACACATATAAAACAGCATGGCTGTGTGCTCTAGGCAAGGTTTTACTTTTCCACAAGTGGCACAATATGGTTTTATCTTGTTCGCCTAATACCACTATTAGTTGTATAGATCCAACAGGTGGTGCACTTATAGCTAGGTGTTGGTACTTACATGAAGGCCATCAAACAGCTTCTTTTAGAGACATACTTGTGGTTTTAAATAAACGAACAAATTAA
>EPI_ISL_410721	ATGAAATTTCTT---GTTTTCTTAGGAATCCTTACAACAGTAACTGCATTTCATCAGGAATGTAGTTTACAGTCATGTGCTCAACATCAACCCTATGTAGTTGATGATCCCTGTCCTATTCACTTTTACTCTCGATGGTTTATCAGAGTAGGAGCTAGAAAGTCAGCACCTTTAATTGAACTGTGCGTGGATGAGGCTGGTTCTAAATCACCCATTCAGTACATAGATATAGGTAATTACACGGTTTCCTGTTCACCTTTTACAATTAATTGCCAGGAACCTAAATTAGGCAGTCTCGTAGTACGTTGTTCGTTCTATGAGGACTTTTTAGAGTATCATGACGTTCGTGTTGTTTTAGATTTCATCTAA
>MT040334	    ATGAAATTTCTT---GTTTTACTTGGAATACTAACAACAGTACACACATTCCATCAGGAATGTAGTTTATAGTCATGTCAATTCAATTCACCTTATGTAGTTGATGATCCATGCCCTATACATTTCTACTCGAAATGGTATATTAGGGTCGGTGCTAGAAAATCTGCACCATTGATTGAACTCTGTGTTGATGAAGTAGGTTCAAAAACACCTATTAAATACATCGACATTGGCAACTACACTGTTTCTTGTTCACCGTTTACTATAAACTGTCAAGAACCTAAATTAGGTAGTCTCGTAGTTCGTTGTTCGTTCTATGAAGACTTTGTTGATTACCATGACATTCGTGTTGTTTTAGATTTCATCTAA

#Large segments of nsp12 (21 betacoronavirus plus HKU9-CoV) for phylogenetic tree 3
>GQ153539	ATGGTACCACATATATCACGTCAACGTCTAACTAAATACACAATGGCTGATTTAGTCTATGCTCTACGTCATTTTGACGAGGGCAATTGTGATACATTAAAGGAAATACTTGTCACATACAATTGTTGTGATGACAACTATTTCAATAAGAAGGATTGGTATGATTTTGTAGAAAATCCTGATGTTCTACGCGTATACGCGAACCTAGGTGAGCGTGTACGTCGAGCCTTACTGAAGACTGTGCAATTCTGCGATGCTATGCGTGATGCGGGTATCGTAGGTGTACTGACACTAGATAATCAGGATCTGAATGGGAATTGGTACGATTTTGGAGACTTCGTACAGGTAGCACCAGGCTGCGGGGTTCCTATTGTGGATTCATACTATTCTTTGCTGATGCCTATCTTGACACTCACAAAGGCCTTAGCTGCTGAGTCCCATATGGACGCTGATCTCGCGAAGCCACTTGTAAAGTGGGATTTGCTCAAATATGATTTCACGGAAGAGAGACTATGTCTTTTCGACCGTTATTTTAAATATTGGGATCAGACATACCATCCTAATTGTATTAATTGTTTGGATGACAGGTGTATCCTTCATTGTGCAAACTTTAATGTATTATTTTCTACTGTGTTTCCACCTACGAGTTTTGGACCACTAGTAAGAAAGATATTTGTAGATGGTGTACCTTTTGTTGTTTCAACGGGCTACCATTTCCGTGAGCTAGGGGTTGTACATAATCAGGATGTAAACTTACATAGCTCACGCCTCAGTTTTAAGGAACTTTTAGTGTACGCTGCTGATCCAGCCATGCATGCTGCCTCTGGCAATTTGTTGTTAGATAAACGTACTACATGCTTTTCAGTAGCTGCACTAACAAATAATGTTGCTTTTCAAACTGTCAAACCCGGTAATTTTAATAAAGACTTTTATGACTTTGCTGTGTCTAAAGGCTTCTTTAAGGAAGGAAGTTCTGTTGAATTAAAACACTTCTTCTTTGCTCAGGATGGCAACGCTGCTATCAGTGATTATGACTATTACCGTTATAATCTGCCAACAATGTGTGATATTAGACAACTCCTATTCGTAGTTGAGGTTGTCGATAAATACTTTGATTGTTACGATGGTGGCTGTATCAATGCCAACCAAGTTATCGTTAACAATCTGGACAAATCAGCTGGTTTCCCATTTAACAAGTGGGGTAAGGCTAGACTTTATTATGACTCAATGAGTTATGAGGACCAAGATGCATTGTTCGCATACACTAAGCGTAATGTCATCCCTACAATAACTCAAATGAACCTTAAGTATGCCATTAGTGCAAAGAATAGAGCTCGCACAGTTGCTGGTGTCTCTATCTGTAGTACTATGACCAATAGACAGTTTCATCAGAAATTATTAAAGTCAATAGCCGCTACTAGAGGAGCTACTGTGGTAATTGGAACAAGCAAATTTTATGGTGGCTGGCATAATATGTTAAAAACTGTTTACAGTGATGTAGAAAGTCCTCACCTCATGGGTTGGGACTACCCAAAATGTGACAGAGCCATGCCTAATATGCTTAGAATCATGGCTTCCCTCATTCTTGCTCGCAAACATAGCACTTGTTGTAACTTGTCACACCGTTTCTATAGATTAGCTAATGAGTGTGCACAGGTATTAAGTGAGATGGTCATGTGTGGCGGCTCATTATATGTGAAACCAGGTGGGACATCATCCGGTGATGCCACAACTGCATATGCTAATAGTGTGTTTAACATCTGTCAAGCAGTAACAGCTAACGTAAATGCACTTCTTTCAACTGATGGTAATAAGATTGCTGATAAGTACGTCCGCAATCTTCAACATAGACTTTATGAGTGTCTCTATAGAAACAGAGATGTGGATCATGAGTTCGTGGATGAATTTTATGCATATTTGCGTAAGCACTTCTCCATGATGATTCTTTCTGACGATGCCGTTGTGTGCTATAATAGTAATTACGCGGCACAGGGTCTAGTAGCTAGCATTAAGAACTTCAAAGCAGTTCTTTACTACCAAAATAATGTGTTTATGTCTGAGGCGAAATGCTGGACTGAGACTGACCTTACTAGAGGACCTCATGAATTTTGCTCTCAGCACACGATGCTAGTTAAACAAGGAGATGATTACGTGTACCTGCCTTACCCAGATCCATCTAGAATATTAGGCGCAGGCTGTTTTGTCGACGACATTGTCAAAACAGATGGTACACTCATGATTGAAAGGTTTGTGTCATTAGCAATTGACGCCTACCCACTTACAAAGCACCCTAATCAAGAGTATGCTGATGTTTTCCATTTATACTTACAGTATATTAGGAAACTACATGATGAGCTTACTGGTCACATGTTGGACATGTACTCTGTAATGCTAACTAATGACAACACCTCGAGGTACTGGGAACCTGAATTTTATGAAGCTATGTA
>GQ153540	ATGGTACCACATATATCACGTCAACGTCTAACTAAATACACAATGGCTGATTTAGTCTATGCTCTACGTCATTTTGACGAGGGCAATTGTGATACATTAAAGGAAATACTTGTCACATACAATTGTTGTGATGACAACTATTTCAATAAGAAGGATTGGTATGATTTTGTAGAAAATCCTGATGTTCTACGCGTATACGCGAACCTAGGTGAGCGTGTACGTCGAGCCTTACTGAAGACTGTGCAATTCTGCGATGCTATGCGTGATGCGGGTATCGTAGGTGTACTGACACTAGATAATCAGGATCTGAATGGGAATTGGTACGATTTTGGAGACTTCGTACAGGTAGCACCAGGCTGCGGGGTTCCTATTGTGGATTCATACTATTCTTTGCTGATGCCTATCTTGACACTCACAAAGGCCTTAGCTGCTGAGTCCCATATGGACGCTGATCTCGCGAAGCCACTTGTAAAGTGGGATTTGCTCAAATATGATTTCACGGAAGAGAGACTATGTCTTTTCGACCGTTATTTTAAATATTGGGATCAGACATACCATCCTAATTGTATTAATTGTTTGGATGACAGGTGTATCCTTCATTGTGCAAACTTTAATGTATTATTTTCTACTGTGTTTCCACCTACGAGTTTTGGACCACTAGTAAGAAAGATATTTGTAGATGGTGTACCTTTTGTTGTTTCAACGGGCTACCATTTCCGTGAGCTAGGGGTTGTACATAATCAGGATGTAAACTTACATAGCTCACGCCTCAGTTTTAAGGAACTTTTAGTGTACGCTGCTGATCCAGCCATGCATGCTGCCTCTGGCAATTTGTTGTTAGATAAACGTACTACATGCTTTTCAGTAGCTGCACTAACAAATAATGTTGCTTTTCAAACTGTCAAACCCGGTAATTTTAATAAAGACTTTTATGACTTTGCTGTGTCTAAAGGCTTCTTTAAGGAAGGAAGTTCTGTTGAATTAAAACACTTCTTCTTTGCTCAGGATGGCAACGCTGCTATCAGTGATTATGACTATTACCGTTATAATCTGCCAACAATGTGTGATATTAGACAACTCCTATTCGTAGTTGAGGTTGTCGATAAATACTTTGATTGTTACGATGGTGGCTGTATCAATGCCAACCAAGTTATCGTTAACAATCTGGACAAATCAGCTGGTTTCCCATTTAACAAGTGGGGTAAGGCTAGACTTTATTATGACTCAATGAGTTATGAGGACCAAGATGCATTGTTCGCATACACTAAGCGTAATGTCATCCCTACAATAACTCAAATGAACCTTAAGTATGCCATTAGTGCAAAGAATAGAGCTCGCACAGTTGCTGGTGTCTCTATCTGTAGTACTATGACCAATAGACAGTTTCATCAGAAATTATTAAAGTCAATAGCCGCTACTAGAGGAGCTACTGTGGTAATTGGAACAAGCAAATTTTATGGTGGCTGGCATAATATGTTAAAAACTGTTTACAGTGATGTAGAAAGTCCTCACCTCATGGGTTGGGACTACCCAAAATGTGACAGAGCCATGCCTAATATGCTTAGAATCATGGCTTCCCTCATTCTTGCTCGCAAACATAGCACTTGTTGTAACTTGTCACACCGTTTCTATAGATTAGCTAATGAGTGTGCACAGGTATTAAGTGAGATGGTCATGTGTGGCGGCTCATTATATGTGAAACCAGGTGGGACATCATCCGGTGATGCCACAACTGCATATGCTAATAGTGTGTTTAACATCTGTCAAGCAGTAACAGCTAACGTAAATGCACTTCTTTCAACTGATGGTAATAAGATTGCTGATAAGTACGTCCGCAATCTTCAACATAGACTTTATGAGTGTCTCTATAGAAACAGAGATGTGGATCATGAGTTCGTGGATGAATTTTATGCATATTTGCGTAAGCACTTCTCCATGATGATTCTTTCTGACGATGCCGTTGTGTGCTATAATAGTAATTACGCGGCACAGGGTCTAGTAGCTAGCATTAAGAACTTCAAAGCAGTTCTTTACTACCAAAATAATGTGTTTATGTCTGAGGCGAAATGCTGGACTGAGACTGACCTTACTAGAGGACCTCATGAATTTTGCTCTCAGCACACGATGCTAGTTAAACAAGGAGATGATTACGTGTACCTGCCTTACCCAGATCCATCTAGAATATTAGGCGCAGGCTGTTTTGTCGACGACATTGTCAAAACAGATGGTACACTCATGATTGAAAGGTTTGTGTCATTAGCAATTGACGCCTACCCACTTACAAAGCACCCTAATCAAGAGTATGCTGATGTTTTCCATTTATACTTACAGTATATTAGGAAACTACATGATGAGCTTACTGGTCACATGTTGGACATGTACTCTGTAATGCTAACTAATGACAACACCTCGAGGTACTGGGAACCTGAATTTTATGAAGCTATGTA
>GQ153542	ATGGTACCACATATATCACGTCAACGTCTAACTAAATACACAATGGCTGATTTAGTCTATGCTCTACGTCATTTTGACGAGGGCAATTGTGATACATTAAAGGAAATACTTGTCACATACAATTGTTGTGATGACAACTATTTCAATAAGAAGGATTGGTATGATTTTGTAGAAAATCCTGATGTTCTACGCGTATACGCGAACCTAGGTGAGCGTGTACGTCAAGCCTTACTGAAGACTGTGCAATTCTGCGATGCTATGCGTGACGCGGGTATCGTAGGTGTACTGACACTAGATAATCAGGATCTGAATGGGAATTGGTACGATTTCGGAGACTTCGTACAGGTAGCACCAGGCTGCGGGGTTCCTATTGTGGATTCATACTATTCTTTGCTGATGCCTATCTTGACACTCACAAAGGCCTTAGCTGCTGAGTCCCATATGGACGCTGACCTCGCGAAGCCACTTGTAAAGTGGGATTTGCTCAAATATGATTTCACGGAAGAGAGACTATGTCTTTTTGACCGTTATTTTAAATATTGGGATCAGATATATCATCCTAATTGTATTAATTGTTTGGATGACAGGTGTATCCTCCATTGTGCAAACTTTAATGTGTTGTTTTCTACTGTGTTTCCACCTACGAGTTTTGGACCACTAGTAAGAAAGATTTTTGTAGATGGTGTACCTTTTGTTGTTTCAACGGGATACCATTTTCGTGAGCTAGGGGTTGTACATAATCAGGATGTAAACTTACATAGCTCACGCCTCAGTTTTAAGGAACTTTTAGTGTACGCTGCTGATCCTGCTATGCATGCTGCCTCTGGCAATTTGTTGTTAGATAAACGCACTACATGCTTTTCAGTAGCTGCACTAACAAATAATGTTGCTTTTCAAACTGTCAAACCCGGTAATTTTAATAAAGACTTTTATGACTTTGCTGTGTCTAAAGGCTTCTTTAAGGAAGGAAGTTCTGTTGAATTAAAACACTTCTTCTTTGCTCAGGATGGCAATGCTGCTATCAGTGATTATGACTATTACCGTTATAATCTGCCAACAATGTGTGATATTAGACAACTCCTATTCGTAGTTGAGGTTGTCGATAAATACTTTGATTGTTACGATGGTGGCTGTATCAATGCCAACCAAGTTATCGTTAACAATCTGGACAAATCAGCTGGTTTCCCATTTAACAAGTGGGGTAAGGCTAGACTTTATTATGACTCAATGAGTTATGAGGATCAAGATGCATTGTTCGCATACACTAAGCGTAATGTCATCCCTACAATAACTCAAATGAATCTTAAGTATGCCATTAGTGCAAAGAATAGAGCTCGCACAGTTGCTGGTGTCTCTATCTGTAGTACTATGACCAATAGACAGTTTCATCAGAAATTATTAAAGTCAATAGCCGCTACTAGAGGAGCTACTGTGGTAATTGGAACAAGCAAATTTTATGGTGGCTGGCATAATATGTTAAAAACTGTTTACAGTGATGTAGAAAGTCCCCACCTTATGGGTTGGGACTACCCAAAATGTGACAGAGCCATGCCTAATATGCTTAGAATCATGGCTTCCCTCGTTCTTGCTCGCAAACATAGCACTTGTTGTAACTTGTCACACCGTTTCTATAGATTAGCTAATGAGTGTGCACAGGTGTTAAGTGAGATGGTCATGTGTGGCGGCTCATTATATGTGAAACCAGGTGGAACATCATCCGGTGATGCCACAACTGCTTATGCTAATAGTGTGTTTAACATCTGTCAAGCAGTAACAGCTAACGTAAATGCACTTCTTTCAACTGATGGTAATAAGATTGCTGATAAGTATGTCCGCAATCTTCAACATAGACTTTATGAGTGTCTCTATAGAAACAGAGATGTAGATCATGAATTCGTGGATGAATTTTATGCATATTTGCGTAAGCACTTCTCCATGATGATTCTTTCTGACGATGCCGTTGTGTGCTATAATAGTAATTACGCGGCACAGGGTCTAGTAGCTAGCATTAAGAACTTCAAAGCAGTTCTTTATTACCAAAATAATGTGTTTATGTCTGAGGCGAAATGCTGGACTGAGACTGACCTTACTAAAGGACCTCATGAATTTTGCTCTCAGCATACTATGCTAGTTAAACAAGGAGATGATTACGTGTACCTGCCTTACCCAGATCCATCTAGAATATTAGGCGCAGGCTGTTTTGTCGATGATATTGTCAAAACAGATGGTACACTCATGATTGAGAGGTTTGTGTCATTAGCAATTGACGCCTACCCACTTACAAAGCACCCTAATCAAGAGTATGCTGATGTTTTCCATTTATACTTACAGTATATTAGGAAGTTACATGATGAGCTTACTGGTCACATGTTGGACATGTACTCTGTAATGCTAACTAATGACAATACTTCAAGGTACTGGGAACCTGAATTTTATGAAGCTATGTA
>JX993987	ATGGTACCACACATATCACGTCAACGTCTAACTAAATACACAATGGCTGACTTAGTCTATGCTCTTCGTCACTTTGACGAGGGCAATTGTGATACATTAAAAGAAATACTCGTCACATACAATTGTTGTGATGATGATTATTTCAATAAGAAGGATTGGTATGATTTCGTAGAAAATCCTGACATTCTACGCGTATATGCAAACCTTGGTGAGCGTGTACGTCAAGCTTTATTAAAGACTGTGCAATTCTGCGATGCCATGCGTGATGCGGGTATTGTAGGTGTACTGACACTAGATAATCAGGATCTGAATGGGAACTGGTACGATTTCGGCGATTTCGTGCAAGTAGCACCAGGCTGCGGAGTTCCTATTGTGGATTCATATTATTCTTTGCTGATGCCTGTTCTGACACTAACGAGGGCTTTAGCTGCTGAGTCCCATATGGACGCTGATCGCACAAAACCACTCATTAAGTGGGATTTGTTGAAATATGATTTTACGGAAGAGAGACTTTGTCTCTTCGACCGTTACTTTAAATATTGGGATCAGACATACCACCCCAATTGTATTAACTGTTTGGATGATAGGTGTATCCTCCATTGTGCAAACTTTAATGTATTATTTTCTACTGTGTTCCCGCCTACAAGCTTCGGACCATTAGTAAGGAAAATATTTGTAGATGGTGTACCTTTTGTTGTCTCAACAGGATACCATTTTCGTGAGCTAGGAGTTGTACATAATCAGGATGTAAACTTACATAGCTCACGCCTTAGCTTTAAGGAACTTTTAGTGTATGCTGCCGATCCTGCTATGCACGCTGCATCTGGTAATTTACTACTAGACAAGCGCACATCATGCTTTTCGGTGGCTGCACTAACAAACAATGTTGCTTTTCAAACTGTCAAACCCGGTAATTTTAATAAGGACTTTTATGACTTTGCTGTGTCTAAAGGCTTTTTTAAGGAGGGAAGTTCTGTTGAACTAAAACACTTCTTCTTTGCTCAGGATGGCAATGCTGCTATCAGTGATTATGACTATTACCGTTATAATCTGCCAACAATGTGTGACATCAGACAACTCCTATTCGTAGTTGAAGTTGTTGATAAGTACTTTGATTGTTACGATGGTGGCTGCATTAATGCCAACCAAGTAATCGTAAACAATCTGGATAAATCAGCTGGATTTCCATTTAACAAATGGGGTAAGGCTAGGCTTTATTATGATTCAATGAGTTATGAGGATCAAGATGCACTTTTCGCGTACACTAAGCGTAACGTCATCCCTACTATAACTCAAATGAATCTTAAGTATGCCATTAGTGCAAAGAATAGAGCTCGCACCGTAGCAGGTGTCTCCATCTGTAGTACTATGACCAATAGACAGTTTCATCAGAAATTATTAAAATCAATAGCCGCCACTAGAGGAGCTACTGTAGTGATTGGAACAAGCAAATTTTATGGTGGCTGGCATAACATGTTAAAAACTGTTTACAGTGACGTAGAAACTCCCCACCTCATGGGTTGGGATTACCCTAAATGTGACAGAGCCATGCCTAACATGCTTAGAATTATGGCTTCTCTTGTTCTTGCTCGCAAACATAGCACTTGTTGTAACTTGTCACACCGTTTCTATAGATTAGCTAATGAGTGTGCACAAGTATTAAGTGAGATGGTCATGTGTGGAGGCTCACTATATGTAAAACCAGGTGGAACATCATCCGGTGATGCCACAACTGCTTATGCTAATAGTGTGTTTAACATTTGTCAAGCGGTGACAGCTAATGTAAATGCACTCCTCTCAACTGATGGTAACAAGATTGCTGACAAGTACGTTCGCAACCTCCAACACAGGCTATATGAGTGTCTCTACAGAAATAGAGACGTTGATCATGAATTCGTGGATGAATTTTACGCATACTTGCGTAAGCACTTCTCCATGATGATTCTTTCTGATGATGCCGTTGTTTGCTATAACAGTAACTATGCGGCTCAAGGTTTAGTAGCTAGCATCAAGAACTTTAAAGCAGTTCTTTATTACCAAAACAATGTGTTTATGTCTGAGGCAAAATGCTGGACTGAGACTGACCTCACCAAAGGACCTCATGAATTTTGCTCCCAGCATACAATGCTAGTTAAACAAGGAGATGATTACGTGTACCTGCCTTACCCAGACCCATCAAGAATACTAGGCGCAGGCTGTTTTGTTGATGATATCGTCAAAACAGATGGTACACTTATGATTGAAAGGTTTGTGTCACTTGCAATTGATGCTTACCCACTTACTAAACATCCCAACCAGGAGTATGCTGATGTCTTCCACTTGTATTTGCAATACATTAGGAAATTACATGATGAGCTTACTGGTCACATGTTGGACATGTACTCTGTAATGCTAACTAATGATAATACATCACGGTATTGGGAACCTGAGTTTTATGAGGCTATGTA
>DQ071615	ATGGTACCACATATATCACGTCAGCGTCTAACTAAATACACAATGGCTGATTTAGTCTATGCTCTACGTCATTTTGATGAGGGTAATTGTGATACATTAAAAGAAATACTCGTCACATACAATTGTTGTGATGATGATTATTTCAATAAGAAGGATTGGTATGACTTCGTAGAGAATCCTGACATCTTACGCGTATATGCTAACTTAGGTGAGCGTGTACGCCAAGCATTATTAAAGACTGTACAATTCTGCGATGCTATGCGTGATGCAGGCATTGTAGGCGTACTGACATTAGATAATCAGGATCTTAATGGGAACTGGTACGATTTCGGTGATTTCGTACAAGTAGCACCAGGCTGCGGAGTTCCTATTGTGGATTCATACTACTCATTGCTGATGCCCATCCTCACTCTGACTAGGGCATTGGCTGCTGAGTCCCATATGGATGCTGATCTTGCAAAACCACTTATTAAGTGGGATTTGCTGAAATATGATTTTACGGCAGAGAGACTTTGTCTCTTCGACCGTTATTTTAAATATTGGGACCAGACATACCATCCCAATTGTATTAACTGTTTGGATGATAGGTGTATCCTTCATTGTGCAAACTTTAATGTGTTATTTTCTACTGTGTTTCCACCTACAAGTTTTGGACCACTAGTAAGAAAAATATTTGTAGATGGTGTTCCTTTTGTTGTTTCAACTGGATACCATTTTCGTGAGTTAGGAGTTGTACATAATCAGGATGTAAACTTACATAGCTCGCGTCTCAGTTTTAAGGAACTTTTAGTGTATGCTGCTGATCCAGCCATGCATGCAGCTTCTGGCAATTTATTGCTAGATAAACGCACTACATGCTTTTCAGTAGCTGCACTAACAAACAATGTTGCCTTTCAAACTGTCAAACCCGGTAATTTTAACAAAGACTTTTATGACTTTGCTGTGTCTAAAGGTTTCTTTAAGGAAGGAAGTTCTGTTGAACTAAAACACTTCTTCTTTGCTCAGGATGGCAATGCTGCTATTAGTGATTATGACTATTATCGTTATAATCTGCCAACAATGTGTGATATCAGACAACTCCTATTCGTAGTTGAAGTTGTTGATAAATACTTTGATTGTTACGATGGTGGCTGTATTAATGCCAACCAAGTAATCGTTAACAATCTGGACAAATCAGCTGGTTTCCCATTTAATAAATGGGGTAAGGCTAGACTTTATTATGATTCAATGAGTTATGAGGACCAAGATGCACTTTTCGCGTATACTAAGCGTAATGTCATCCCTACTATAACTCAAATGAATCTTAAGTATGCCATTAGTGCAAAGAATAGAGCTCGCACCGTAGCTGGTGTCTCTATCTGTAGTACTATGACAAATAGACAGTTTCATCAGAAATTATTGAAGTCAATAGCCGCCACTAGAGGAGCTACTGTGGTAATTGGAACAAGCAAGTTTTACGGTGGCTGGCATAACATGTTAAAAACTGTTTACAGTGATGTAGAAACTCCACACCTTATGGGTTGGGATTATCCAAAATGTGACAGAGCCATGCCTAACATGCTTAGGATAATGGCCTCTCTTGTTCTTGCTCGCAAACATAGCACTTGCTGTAACTTGTCACACCGTTTCTACAGGTTAGCTAATGAGTGTGCGCAGGTGTTAAGTGAGATGGTCATGTGTGGCGGCTCACTATATGTTAAACCAGGTGGAACATCATCAGGTGATGCTACAACTGCTTATGCTAATAGTGTCTTTAACATTTGTCAAGCTGTTACAGCCAATGTAAATGCACTCCTTTCAACTGATGGTAACAAGATAGCTGACAAGTATGTCCGCAATCTACAACACAGGCTTTATGAGTGTCTCTATAGAAATAGGGATGTTGATCATGAATTCGTAGGTGAGTTTTACGCTTACCTGCGTAAACATTTCTCCATGATGATTCTTTCTGATGATGCCGTCGTGTGCTACAACAGTAACTACGCGGCTCAAGGTTTAGTAGCTAGCATTAAGAACTTTAAGGCAGTTCTTTATTATCAAAATAATGTGTTCATGTCTGAGGCAAAATGCTGGACTGAGACTGACCTTACCAAAGGACCTCACGAATTTTGCTCACAGCATACAATGCTAGTTAAACAAGGAGATGACTACGTGTACCTGCCTTACCCAGATCCATCAAGAATATTAGGTGCAGGCTGTTTTGTCGATGATATTGTCAAAACAGATGGTACACTTATGATTGAGAGGTTTGTGTCATTAGCTATTGATGCCTACCCCCTTACTAAACATCCTAATCAGGAGTATGCTGACGTCTTTCACTTGTATTTACAATACATTAGGAAGTTACATGATGAGCTTACTGGTCACATGCTAGACATGTATTCTGTAATGCTAACTAATGATAACACCTCACGGTATTGGGAACCTGAGTTTTATGAAGCTATGTA
>DQ412042	ATGGTACCACATATATCACGTCAACGTCTAACTAAGTACACAATGGCAGACTTAGTCTATGCTCTACGTCATTTTGACGAGGGCAATTGTGACACATTAAAGGAAATACTCGTCACATACAATTGTTGTGGTGACGATTATTTCAATAAGAAGGATTGGTATGACTTTGTAGAAAATCCTGACATCCTGCGCGTATATGCAAACCTTGGTGAGCGTGTACGTCAAGCTTTATTAAAGACTGTGCAATTCTGCGATGCCATGCGCGATGCGGGTATCGTAGGTGTACTGACACTAGATAATCAGGATCTGAATGGGAACTGGTACGATTTTGGTGATTTCGTGCAAGTAGCACCAGGCTGCGGAGTTCCTATTGTGGATTCATACTATTCTTTGCTGATGCCTATTCTCACACTAACGAGGGCTTTAGCTGCTGAGTCCCATATGGACGCTGATCTCACAAAACCACTCATTAAGTGGGATTTGTTGAAATATGACTTTACGGAAGAGAGACTCTGTCTCTTCGACCGTTACTTTAAATATTGGGATCAGACATATCACCCCAATTGTACCAACTGTTTGGATGATAGGTGTATCCTCCATTGTGCAAACTTTAATGTATTGTTTTCTACTGTGTTCCCACCTACAAGCTTTGGACCATTAGTAAGGAAAATATTTGTAGATGGTGTACCTTTTGTTGTTTCAACGGGTTACCATTTCCGTGAGTTAGGAGTTGTACATAATCAGGATGTAAACTTACATAGCTCACGTCTCAGTTTTAAGGAACTTTTAGTGTATGCCGCTGACCCAGCCATGCATGCAGCTTCTGGCAATTTATTGCTAGACAAACGCACTACATGCTTTTCAGTGGCTGCACTAACAAACAATGTCTCTTTTCAAACTGTCAAACCCGGTAATTTTAATAAGGACTTTTATGACTTTGCTGTGTCTAAAGGCTTCTTTAAGGAAGGAAGTTCTGTTGAACTAAAGCACTTCTTCTTTGCTCAGGATGGCAATGCTGCTATCAGCGATTATGACTATTATCGTTATAATCTGCCAACAATGTGTGATATCAGACAACTCCTATTCGTAGTTGAAGTTGTTGATAAGTACTTTGATTGTTACGATGGTGGCTGTATTAATGCTAACCAAGTAATCGTAAACAATCTGGATAAATCAGCTGGATTTCCATTTAATAAATGGGGTAAGGCTAGGCTTTATTATGATTCAATGAGTTATGAGGACCAAGATGCACTTTTCGCGTACACTAAGCGTAACGTCCTCCCTACTATAACTCAAATGAATCTTAAGTATGCCATTAGTGCAAAGAATAGAGCTCGCACTGTAGCAGGTGTCTCTATCTGTAGTACTATGACCAATAGACAGTTTCATCAGAAATTACTAAAGTCAATAGCCGCCACTAGAGGAGCTACTGTAGTAATTGGAACAAGCAAATTTTACGGTGGCTGGCATAACATGTTAAAAACTGTCTACAGTGATGTAGAAAATCCCCACCTTATGGGTTGGGACTACCCAAAATGTGACAGAGCCATGCCTAACATGCTTAGAATTATGGCTTCTCTTGTTCTTGCTCGCAAACATAGCACTTGTTGTAACTTGTCACACCGTTTCTATAGATTAGCTAATGAGTGTGCACAAGTATTAAGTGAGATGGTCATGTGCGGAGGCTCACTATATGTAAAACCAGGTGGAACATCATCAGGTGATGCCACAACTGCCTACGCTAATAGTGTGTTTAACATTTGTCAAGCGGTGACAGCTAATGTAAATGCACTTCTCTCAACTGATGGTAACAAGATTGCTGACAAGTACGTTCGCAACCTCCAACACAGGCTATATGAGTGTCTCTATAGAAATAGAGACGTTGATCATGAATTTGTGGACGAATTTTACGCATATTTGCGTAAGCACTTCTCCATGATGATTCTTTCTGATGATGCCGTTGTGTGCTACAATAGTAACTATGCGGCGCAAGGTTTAGTAGCTAGCATCAAGAACTTTAAAGCAGTTCTTTACTATCAAAACAATGTGTTTATGTCTGAGGCAAAATGCTGGACTGAGACTGATCTTACCAAAGGACCTCATGAATTTTGCTCTCAGCATACAATGCTAGTTAAACAAGGAGATGACTATGTGTACCTGCCTTATCCAGATCCATCAAGAATACTAGGCGCAGGCTGTTTTGTTGATGACATCGTCAAAACAGATGGTACACTTATGATTGAAAGGTTTGTGTCACTTGCGATTGATGCTTACCCACTTACTAAACACCCAAACCAGGAATATGCTGATGTTTTCCACTTGTATTTGCAATACATTAGGAAATTACATGATGAGCTTACTGGTCACATGTTGGACATGTACTCTGTAATGCTAACTAATGACAATACATCACGGTACTGGGAACCTGAGTTTTACGAAGCCATGTA
>DQ412043	ATGGTACCACATATATCACGTCAACGTCTAACTAAATACACAATGGCCGACTTAGTCTATGCCCTTCGTCATTTCGATGAGGGCAATTGTGATACACTAAAAGAAATACTCGTCACATACAATTGTTGTGATGATGATTATTTCAATAAGAAGGATTGGTATGACTTCGTAGAGAATCCTGACATTTTACGCGTATATGCTAACTTAGGTGAGCGTGTGCGCCAAGCATTATTAAAGACTGTGCAATTCTGCGATGCTATGCGCGATGCGGGCATCGTAGGTGTACTGACATTAGATAATCAGGATCTGAATGGGAACTGGTACGATTTCGGTGACTTCGTACAAGTAGCACCAGGCTGCGGAGTTCCTATTGTGGATTCATATTATTCATTGCTGATGCCTATCCTCACACTTACGAAGGCTTTAGCTGCTGAGTCCCATATGGACGCTGATCTCGCAAAACCACTTATTAAGTGGGATTTGCTGAAATATGATTTCACGGAAGAGAGATTATGTCTTTTCGACCGTTATTTTAAATATTGGGATCAGACATACCATCCCAATTGTATTAACTGTTTGGACGATAGGTGTATCCTTCATTGTGCAAACTTTAATGTACTATTTTCCACTGTGTTCCCGCCTACGAGCTTCGGACCACTAGTGAGGAAAATATTTGTAGATGGTGTACCTTTTGTTGTTTCAACAGGATACCATTTCCGCGAGTTAGGAGTTGTACACAATCAGGATGTAAACTTACATAGCTCGCGCCTCAGTTTCAAGGAACTTTTAGTGTATGCTGCTGACCCTGCTATGCATGCTGCTTCTGGCAATTTATTGCTAGATAAACGCACTACATGCTTTTCAGTGGCTGCACTAACAAACAATGTTGCTTTTCAAACTGTCAAACCCGGTAATTTTAATAAGGACTTTTATGACTTTGCTGTGTCTAAAGGTTTTTTTAAGGAAGGAAGTTCTGTTGAACTAAAACACTTCTTCTTTGCTCAGGATGGCAATGCTGCTATCAGCGATTATGACTATTATCGTTATAATCTGCCAACAATGTGTGATATCAGACAACTCCTATTCGTAGTTGAAGTTGTTGATAAGTACTTCGATTGTTACGATGGTGGCTGTATCAATGCCAACCAAGTAATCGTTAACAATCTGGATAAATCAGCTGGATTTCCATTTAATAAATGGGGTAAGGCTAGGCTTTATTATGATTCAATGAGTTATGAGGATCAAGATGTACTGTTCGCATATACTAAGCGTAACGTCATCCCTACAATAACTCAAATGAATCTTAAGTATGCCATTAGTGCAAAGAATAGGGCTCGCACCGTTGCTGGTGTCTCTATCTGTAGTACTATGACCAATAGACAGTTTCATCAGAAATTATTAAAGTCAATAGCCGCCACCAGAGGAGCTACTGTAGTAATTGGAACAAGCAAATTTTATGGTGGCTGGCATAACATGTTAAAAACTGTTTACAGTGATGTAGAAACTCCCCACCTTATGGGTTGGGACTATCCAAAGTGTGACAGAGCCATGCCTAATATGCTTAGGATCATGGCTTCTCTTGTTCTTGCTCGCAAACATAGCACGTGCTGTAACTTGTCGCACCGTTTCTATAGATTAGCTAATGAGTGTGCACAAGTATTAAGTGAGATGGTCATGTGTGGCGGCTCACTATATGTGAAACCAGGTGGCACATCGTCTGGTGATGCTACAACTGCTTATGCTAATAGTGTGTTTAACATCTGTCAAGCTGTAACAGCTAATGTAAATGCACTCCTTTCAACTGATGGCAATAAGATTGCCGACAAGTACGTCCGCAATCTTCAACACAGACTTTATGAGCGTCTCTATAGAAATAGGGATGTAGATCATGAATTCGTGGATGAATTTTACGCATATTTGCGCAAACACTTCTCCATGATGATTCTTTCTGATGATGCCGTTGTGTGCTACAATAGTAACTATGCGGCTCAGGGTTTAGTAGCTAGCATTAAGAACTTCAAAGCAGTTCTTTACTACCAAAACAATGTTTTCATGTCTGAGGCAAAATGCTGGACTGAGACTGACCTTACCAAAGGACCTCACGAATTTTGCTCTCAGCACACAATGCTAGTTAAACAAGGAGATGATTACGTGTACCTGCCTTACCCAGACCCATCGAGAATATTAGGTGCAGGCTGTTTTGTCGATGATATTGTCAAAACAGATGGTACACTCATGATTGAACGGTTTGTGTCACTCGCGATTGACGCTTACCCACTTACAAAACACCCTAATCAGGAGTATGCTGATGTTTTCCATTTGTACTTACAATACATTAGAAAACTACATGATGAGCTTACTGGTCACATGTTAGACATGTACTCTGTAATGCTAACTAATGATAACACTTCCAGGTACTGGGAACCTGAGTTTTATGAGGCTATGTA
>JX993988	ATGGTACCACACATATCACGTCAACGTCTAACCAAGTACACAATGGCTGATTTAGTCTATGCTCTACGTCATTTTGATGAGGGCAATTGTGATACATTAAAAGAAATACTCGTCACATATAATTGTTGTGATGATAATTATTTCAATAAGAAGGATTGGTATGATTTTGTAGAGAATCCTGACATCTTACGCATATACGCTAACTTAGGTGAGCGTGTACGCCAAGCATTATTAAAAACTGTGCAATTCTGCGATGCTATGCGCGATGCAGGCATCGTAGGTGTACTGACACTAGATAATCAGGATCTTAATGGGAACTGGTATGATTTCGGAGATTTTGTACAAGTAGCACAAGGCTGCGGAGTTCCTATTGTGGATTCATATTATTCATTGCTGATGCCTATTCTTACATTGACTAGGGCGTTAGCTGCTGAGTCCCATATGGACGCTGATCTCGCAAAACCACTTATTAAGTGGGATTTGCTGAAGTATGATTTTACGGAAGAGAGACTTTGTCTTTTCGACCGTTATTTTAAGTATTGGGACCAGACATACCATCCTAATTGTATTAACTGTTTGGACGATAGGTGTATTCTCCATTGTGCAAACTTTAATGTGCTATTTTCTACGGTGTTCCCGCCTACAAGCTTTGGACCATTAGTAAGGAAAATATTTGTAGATGGTGTGCCTTTTGTTGTCTCAACAGGATACCATTTTCATGAGCTAGGAGTTGTACATAATCAGGATGTAAACTTACATAGCTCCCGTCTCAGTTTTAAGGAACTTTTAGTGTATGCTGCTGACCCAGCTATGCATGCTGCCTCTGGCAATTTATTGCTAGACAAGCGCACTACATGCTTTTCAGTAGCTGCACTAACAAATAACGTTGCTTTTCAAACTGTCAAACCCGGTAATTTTAATAAGGACTTTTATGACTTTGCTGTGTCTAAAGGCTTTTTTAAGGAAGGAAGTTCTGTTGAATTAAAACACTTCTTCTTTGCTCAGGATGGCAATGCTGCTATCAGTGATTATGACTATTATCGTTATAATCTGCCAACAATGTGTGATATTAGACAACTCCTATTTGTAGTTGAAGTTGTCGATAAATATTTTGATTGTTACGATGGTGGCTGTATTAATGCCAACCAAGTAATTGTTAACAATCTGGACAAATCAGCTGGTTTCCCATTTAATAAATGGGGTAAGGCTAGACTTTATTATGATTCAATGAGTTATGAGGATCAAGATGCACTTTTCGCATATACAAAGCGTAATGTCATCCCTACTATAACTCAAATGAATCTTAAGTATGCCATTAGTGCAAAGAATAGAGCTCGCACCGTTGCTGGTGTCTCTATCTGTAGTACTATGACCAATAGACAGTTTCATCAGAAATTATTAAAATCAATAGCCGCCACTAGAGGAGCTACTGTAGTAATAGGAACAAGCAAATTTTACGGTGGCTGGCATAACATGTTAAAAACTGTTTACAGTGATGTAGAAACTCCCCACCTTATGGGTTGGGACTACCCAAAGTGTGACAGGGCCATGCCTAACATGCTTAGGATAATGGCTTCTCTTGTTCTTGCTCGCAAACATAGCACTTGCTGCAACTTGTCGCACCGTTTCTATAGGTTAGCTAACGAATGTGCACAAGTATTAAGTGAGATGGTCATGTGTGGAGGCTCACTATATGTAAAACCAGGTGGAACATCATCAGGTGATGCCACAACTGCTTATGCTAATAGTGTGTTTAACATTTGTCAAGCTGTTACAGCCAATGTAAATGCACTCCTTTCAACTGATGGCAATAAGATTGCTGACAAGTATGTTCGCAATCTTCAGCACAGGCTCTATGAGTGTCTCTATAGAAATAGGGACGTTGATCATGAATTCGTGGATGAGTTTTATGCTTATTTGCGTAAACATTTCTCCATGATGATTCTTTCTGATGATGCCGTTGTGTGCTATAACAGTAACTATGCGGCTCAAGGTTTAGTGGCTAGCATCAAGAATTTTAAAGCAGTTCTTTACTATCAGAATAATGTGTTTATGTCTGAGGCAAAATGTTGGACTGAGACTGACCTTACTAAAGGACCTCACGAATTTTGCTCGCAGCATACAATGCTAGTCAAACAGGGAGATGATTACGTGTACCTGCCTTACCCAGATCCGTCAAGAATATTAGGCGCAGGCTGTTTTGTTGATGATATCGTCAAAACAGATGGTACACTTATGATTGAAAGGTTCGTGTCACTGGCTATTGATGCTTACCCACTTACAAAACATCCTAATCAGGAGTATGCTGATGTCTTTCACTTGTATTTACAATACATTAGAAAGTTACATGATGAGCTTACCGGCCACATGTTGGACATGTATTCCGTAATGCTAACTAATGATAACACCTCACGGTATTGGGAACCTGAGTTTTATGAAGCTATGTA
>*_412976	ATGGTACCACACATATCACGTCAACGTCTAACTAAGTACACAATGGCTGACTTAGTCTACGCTCTACGTCATTTTGATGAGGGCAATTGTGATACACTAAAAGAAATACTCGTCACATACAATTGCTGTGATGATGATTATTTCAATAAGAAGGATTGGTATGATTTCGTAGAGAATCCTGACATCTTACGTGTGTACGCTAACCTAGGTGAGCGTGTACGCCAAGCATTATTGAAGACTGTGCAATTCTGCGATGCTATGCGCGATGCGGGCGTTGTAGGTGTACTGACACTAGATAATCAGGATCTTAATGGGAACTGGTATGATTTCGGTGATTTCGTACAAGTAGCACCAGGCTGCGGAGTTCCTATTGTGGATTCATACTATTCATTGCTGATGCCTATCCTTACATTGACTAGGGCATTGGCTGCTGAGTCCCATATGGACGCTGATCTCGCAAAGCCACTTATTAAGTGGGATTTGCTGAAATATGATTTTACGGAAGAGAGACTTTGTCTTTTCGACCGCTATTTTAAGTATTGGGACCAGACATACCATCCCAATTGTATTAACTGTTTGGATGACAGGTGTATCCTTCATTGTGCAAACTTTAATGTGTTATTTTCTACTGTGTTTCCACCTACAAGTTTTGGACCACTAGTAAGAAAAATATTTGTAGATGGTGTTCCTTTTGTTGTTTCAACTGGATACCATTTTCGTGAGTTAGGAGTTGTACATAATCAGGATGTAAACTTACATAGCTCGCGTCTCAGTTTCAAGGAACTTTTAGTGTACGCTGCTGATCCAGCTATGCATGCAGCTTCTGGCAATTTACTGCTAGATAAACGCACTACATGCTTTTCAGTAGCTGCACTAACAAACAATGTTGCTTTTCAAACTGTCAAACCCGGTAATTTTAATAAAGACTTTTATGACTTTGCTGTGTCTAAAGGTTTCTTTAAGGAAGGAAGTTCTGTTGAACTAAAACACTTCTTCTTTGCTCAGGATGGCAATGCTGCTATCAGTGATTATGACTATTATCGTTATAATTTGCCAACAATGTGTGATATCAGACAACTCCTATTCGTAGTTGAAGTTGTTGATAAATACTTTGATTGTTATGATGGTGGCTGTATTAATGCCAACCAAGTAATCGTTAACAATCTGGACAAATCAGCTGGTTTCCCATTTAATAAATGGGGTAAGGCTAGACTTTATTACGACTCAATGAGTTATGAGGATCAAGATGCACTTTTCGCGTATACTAAGCGTAATGTCATCCCTACTATAACTCAAATGAATCTTAAGTATGCCATTAGTGCAAAGAATAGAGCTCGCACCGTTGCTGGTGTCTCTATCTGTAGTACTATGACCAATAGACAGTTTCATCAGAAATTATTAAAATCAATAGCCGCCACTAGAGGAGCTACTGTAGTAATAGGAACAAGCAAATTTTACGGTGGCTGGCATAACATGTTAAAAACTGTTTACAGTGATGTAGAAACTCCACACCTTATGGGTTGGGATTATCCAAAATGTGACAGAGCCATGCCTAACATGCTTAGGATAATGGCCTCTCTTGTTCTTGCTCGCAAACATAGCACTTGCTGTAACTTGTCACACCGTTTCTACAGGTTAGCTAATGAGTGTGCGCAGGTGTTAAGTGAGATGGTCATGTGTGGCGGCTCACTATATGTTAAACCAGGTGGAACATCATCAGGTGATGCTACAACTGCTTATGCTAATAGTGTCTTTAACATTTGTCAAGCTGTTACAGCCAATGTAAATGCACTCCTTTCAACTGATGGTAACAAGATAGCTGACAAGTATGTCCGCAATCTACAACACAGGCTTTATGAGTGTCTCTATAGAAATAGGGATGTTGATCATGAATTCGTGGATGAGTTTTACGCTTACCTGCGTAAACATTTCTCCATGATGATTCTTTCTGATGATGCCGTTGTGTGCTATAACAGTAACTACGCGGCTCAAGGTTTAGTAGCTAGCATTAAGAACTTTAAGGCAGTTCTTTATTATCAAAATAATGTGTTCATGTCTGAGGCAAAATGCTGGACTGAGACTGACCTTACTAAAGGACCTCACGAATTTTGCTCACAGCATACAATGCTAGTTAAACAAGGAGATGACTACGTGTACCTGCCTTACCCAGATCCATCAAGAATATTAGGCGCAGGCTGTTTTGTCGATGATATTGTCAAAACAGATGGTACACTTATGATTGAGAGGTTTGTGTCATTAGCTATTGATGCCTACCCCCTTACTAAACATCCTAATCAGGAGTATGCTGATGTCTTTCACTTGTATTTACAATACATTAGGAAGTTACATGATGAGCTTACTGGTCACATGCTGGACATGTATTCTGTAATGCTAACTAATGATAACACCTCACGGTATTGGGAACCTGAGTTTTATGAAGCTATGTA
>KF367457	ATGGTACCACATATATCACGTCAGCGTCTAACTAAATACACAATGGCTGATTTAGTCTATGCTCTACGTCACTTTGACGAGGGTAATTGTGACACATTAAAAGAAATACTCGTCACATACAATTGTTGTGATGATGATTATTACAATAAGAAGGATTGGTATGACTTCGTAGAGAATCCTGACATCTTACGCGTATATGCTAACTTAGGTGAGCGTGTACGCCAAGCATTATTAAAGACTGTACAATTCTGCGATGCTATGCGTGATGCAGGCATTGTAGGCGTACTGACATTAGATAATCAGGATCTTAATGGGAACTGGTACGATTTCGGTGATTTCGTACAAGTAGCACCAGGCTGCGGAGTTCCTATTGTGGATTCATACTACTCATTGCTGATGCCCATCCTCACTCTGACTAGGGCATTGGCTGCTGAGTCCCATATGGATGCTGATCTCGCAAAACCACTTATTAAGTGGGATTTGCTGAAATATGATTTTACGGAAGAGAGACTTTGTCTCTTCGACCGTTACTTTAAATATTGGGACCAGACATACCATCCCAATTGTATTAACTGTTTGGATGATAGGTGTATCCTTCATTGTGCAAACTTTAATGTGTTATTTTCTACTGTGTTTCCACCTACAAGTTTTGGACCACTAGTAAGAAAAATATTTGTAGATGGTGTTCCTTTTGTTGTTTCAACTGGATACCATTTTCGTGAGTTAGGAGTTGTACATAATCAGGATGTAAACTTACATAGCTCGCGTCTCAGTTTCAAGGAACTTTTAGTGTATGCTGCTGATCCAGCCATGCATGCAGCTTCTGGCAATTTATTGCTAGATAAACGCACTACATGCTTTTCGGTAGCTGCACTAACAAACAATGTTGCTTTTCAAACTGTCAAACCCGGTAATTTTAACAAAGACTTTTATGACTTTGCTGTGTCTAAAGGTTTCTTTAAGGAAGGAAGTTCTGTTGAACTAAAACACTTCTTCTTTGCTCAGGATGGCAATGCTGCTATCAGTGATTATGACTATTATCGTTATAATCTGCCAACAATGTGTGATATCAGACAACTCCTATTCGTAGTTGAAGTTGTTGATAAATACTTTGATTGTTACGATGGTGGCTGTATTAATGCCAACCAAGTAATCGTTAACAATCTGGACAAATCAGCTGGTTTCCCATTTAATAAATGGGGTAAGGCTAGACTTTATTATGACTCAATGAGTTATGAGGATCAAGATGCACTTTTCGCGTATACTAAGCGTAATGTCATCCCTACTATAACTCAAATGAATCTTAAGTATGCCATTAGTGCAAAGAATAGAGCTCGCACTGTAGCTGGTGTCTCTATCTGTAGTACTATGACAAATAGACAGTTTCATCAGAAATTATTGAAGTCAATAGCCGCCACTAGAGGAGCTACTGTGGTAATTGGAACAAGCAAATTTTACGGTGGCTGGCATAATATGTTAAAAACTGTTTACAGTGATGTAGAAACTCCACACCTTATGGGTTGGGATTATCCAAAATGTGACAGAGCCATGCCTAACATGCTTAGGATAATGGCCTCTCTTGTTCTTGCTCGCAAACATAGCACTTGCTGTAACTTATCACACCGTTTCTACAGGTTAGCTAACGAGTGTGCGCAAGTATTAAGTGAGATGGTCATGTGTGGCGGCTCACTATATGTTAAACCAGGTGGAACATCATCCGGTGATGCTACAACTGCTTATGCTAATAGTGTCTTTAACATTTGTCAAGCTGTTACAGCCAACGTAAATGCACTTCTTTCAACTGATGGTAATAAGATAGCTGACAAGTATGTCCGCAATCTACAACACAGGCTCTATGAGTGTCTCTATAGAAATAGGGATGTTGATCACGAATTCGTGGATGAGTTTTACGCTTACCTGCGTAAACATTTCTCCATGATGATTCTTTCTGATGACGCCGTTGTGTGCTATAACAGTAACTATGCGGCTCAAGGTTTAGTAGCTAGCATTAAGAACTTTAAGGCAGTTCTTTATTATCAAAATAATGTGTTCATGTCTGAGGCAAAATGTTGGACTGAGACTGACCTTACTAAAGGACCTCACGAATTTTGCTCACAGCATACAATGCTAGTTAAACAAGGAGATGACTACGTGTACCTGCCTTACCCAGATCCATCAAGAATATTAGGCGCGGGCTGTTTTGTCGATGATATTGTCAAAACAGATGGTACACTTATGATTGAGAGGTTTGTGTCATTAGCTATTGATGCCTACCCCCTTACTAAACATCCTAATCAGGAGTATGCTGATGTCTTTCACTTGTATTTACAATACATTAGGAAGTTACATGATGAGCTTACTGGTCACATGCTAGACATGTATTCTGTAATGCTAACCAATGACAACACCTCACGGTATTGGGAACCTGAGTTTTATGAAGCTATGTA
>AY304486	ATGGTACCACATATATCACGTCAGCGTCTAACTAAATACACAATGGCTGATTTAGTCTATGCTCTACGTCATTTTGATGAGGGTAATTGTGATACATTAAAAGAAATACTCGTCACATACAATTGCTGTGATGATGATTATTTCAATAAGAAGGATTGGTATGATTTCGTAGAGAATCCTGACATCTTACGCGTATATGCTAACTTAGGTGAGCGTGTACGCCAATCATTATTAAAGACTGTACAATTCTGCGATGCTATGCGTGATGCAGGCATTGTAGGCGTACTGACATTAGATAATCAGGATCTTAATGGGAACTGGTACGATTTCGGTGATTTCGTACAAGTAGCACCAGGCTGCGGAGTTCCTATTGTGGATTCATATTACTCATTGCTGATGCCCATCCTCACTTTGACTAGGGCATTGGCTGCTGAGTCCCATATGGATGCTGATCTCGCAAAACCACTTATTAAGTGGGATTTGCTGAAATATGATTTTACGGAAGAGAGACTTTGTCTCTTCGACCGTTATTTTAAATATTGGGACCAGACATACCATCCCAATTGTATTAACTGTTTGGATGATAGGTGTATCCTTCATTGTGCAAACTTTAATGTGTTATTTTCTACTGTGTTTCCACCTACAAGTTTTGGACCACTAGTAAGAAAAATATTTGTAGATGGTGTTCCTTTTGTTGTTTCAACTGGATACCATTTTCGTGAGTTAGGAGTCGTACATAATCAGGATGTAAACTTACATAGCTCGCGTCTCAGTTTCAAGGAACTTTTAGTGTATGCTGCTGATCCAGCTATGCATGCAGCTTCTGGCAATTTATTGCTAGATAAACGCACTACATGCTTTTCAGTAGCTGCACTAACAAACAATGTTGCTTTTCAAACTGTCAAACCCGGTAATTTTAATAAAGACTTTTATGACTTTGCTGTGTCTAAAGGTTTCTTTAAGGAAGGAAGTTCTGTTGAACTAAAACACTTCTTCTTTGCTCAGGATGGCAACGCTGCTATCAGTGATTATGACTATTATCGTTATAATCTGCCAACAATGTGTGATATCAGACAACTCCTATTCGTAGTTGAAGTTGTTGATAAATACTTTGATTGTTACGATGGTGGCTGTATTAATGCCAACCAAGTAATCGTTAACAATCTGGATAAATCAGCTGGTTTCCCATTTAATAAATGGGGTAAGGCTAGACTTTATTATGACTCAATGAGTTATGAGGATCAAGATGCACTTTTCGCGTATACTAAGCGTAATGTCATCCCTACTATAACTCAAATGAATCTTAAGTATGCCATTAGTGCAAAGAATAGAGCTCGCACCGTAGCTGGTGTCTCTATCTGTAGTACTATGACAAATAGACAGTTTCATCAGAAATTATTGAAGTCAATAGCCGCCACTAGAGGAGCTACTGTGGTAATTGGAACAAGCAAGTTTTACGGTGGCTGGCATAATATGTTAAAAACTGTTTACAGTGATGTAGAAACTCCACACCTTATGGGTTGGGATTATCCAAAATGTGACAGAGCCATGCCTAACATGCTTAGGATAATGGCCTCTCTTGTTCTTGCTCGCAAACATAACACTTGCTGTAACTTATCACACCGTTTCTACAGGTTAGCTAACGAGTGTGCGCAAGTATTAAGTGAGATGGTCATGTGTGGCGGCTCACTATATGTTAAACCAGGTGGAACATCATCCGGTGATGCTACAACTGCTTATGCTAATAGTGTCTTTAACATTTGTCAAGCTGTTACAGCCAATGTAAATGCACTTCTTTCAACTGATGGTAATAAGATAGCTGACAAGTATGTCCGCAATCTACAACACAGGCTCTATGAGTGTCTCTATAGAAATAGGGATGTTGATCATGAATTCGTGGGTGAGTTTTACGCTTACCTGCGTAAACATTTCTCCATGATGATTCTTTCTGATGATGCCGTTGTGTGCTATAACAGTAACTATGCGGCTCAAGGTTTAGTAGCTAGCATTAAGAACTTTAAGGCAGTTCTTTATTATCAAAATAATGTGTTCATGTCTGAGGCAAAATGTTGGACTGAGACTGACCTTACTAAAGGACCTCACGAATTTTGCTCACAGCATACAATGCTAGTTAAACAAGGAGATGATTACGTGTACCTGCCTTACCCAGATCCATCAAGAATATTAGGCGCAGGCTGTTTTGTCGATGATATTGTCAAAACAGATGGTACACTTATGATTGAAAGGTTTGTGTCACTGGCTATTGATGCTTACCCACTTACAAAACATCCTAATCAGGAGTATGCTGATGTCTTTCACTTGTATTTACAATACATTAGAAAGTTACATGATGAGCTTACTGGCCACATGTTGGACATGTATTCCGTAATGCTAACTAATGATAACACCTCACGGTACTGGGAACCTGAGTTTTATGAGGCTATGTA
>AY515512	ATGGTACCACATATATCACGTCAGCGTCTAACTAAATACACAATGGCTGATTTAGTCTATGCGCTACGTCATTTTGATGAGGGTAATTGTGATACATTAAAAGAAATACTCGTCACATACAATTGCTGTGATGATGATTATTTCAATAAGAAGGATTGGTATGACTTCGTAGAGAATCCTGACATCTTACGCGTATATGCTAACTTAGGTGAGCGTGTACGCCAATCATTATTAAAGACTGTACAATTCTGCGATGCTATGCGTGATGCAGGCATTGTAGGCGTACTGACATTAGATAATCAGGATCTTAATGGGAACTGGTACGATTTCGGTGATTTCGTACAAGTAGCACCAGGCTGCGGAGTTCCTATTGTGGATTCATATTACTCATTGCTGATGCCCATCCTCACTTTGACTAGAGCATTGGCTGCTGAGTCCCATATGGATGCTGATCTCGCAAAACCACTTATTAAGTGGGATTTGCTGAAATATGATTTTACGGAAGAGAGACTTTGTCTCTTCGACCGTTATTTTAAATATTGGGACCAGACATACCATCCCAATTGTATTAACTGTTTGGATGATAGGTGTATCCTTCATTGCGCAAACTTTAATGTGTTATTTTCTACTGTGTTTCCACCTACAAGTTTTGGACCACTAGTAAGAAAAATATTTGTAGATGGTGTTCCTTTTGTTGTTTCAACTGGATACCATTTTCGTGAGTTAGGAGTCGTACATAATCAGGATGTAAACTTACATAGCTCGCGTCTCAGTTTCAAGGAACTTTTAGTGTATGCTGCTGATCCAGCTATGCATGCAGCTTCTGGCAATTTATTGCTAGATAAACGCACTACATGCTTTTCAGTAGCTGCACTAACAAACAATGTTGCTTTTCAAACTGTCAAACCCGGTAATTTTAATAAAGACTTTTATGACTTTGCTGTGTCTAAAGGTTTCTTTAAGGAAGGAAGTTCTGTTGAACTAAAACACTTCTTCTTTGCTCAGGATGGCAACGCTGCTATCAGTGATTATGACTATTATCGTTATAATCTGCCAACAATGTGTGATATCAGACAACTACTATTCGTAGTTGAAGTTGTTGATAAATACTTTGATTGTTACGATGGTGGCTGTATTAATGCCAACCAAGTAATCGTTAACAATCTGGATAAATCAGCTGGTTTCCCATTTAATAAATGGGGTAAGGCTAGACTTTATTATGACTCAATGAGTTATGAGGATCAAGATGCACTTTTCGCGTATACTAAGCGTAATGTCATCCCTACTATAACTCAAATGAATCTTAAGTATGCCATTAGTGCAAAGAATAGAGCTCGCACCGTAGCTGGTGTCTCTATCTGTAGTACTATGACAAATAGACAGTTTCATCAGAAATTATTGAAGTCAATAGCCGCCACTAGAGGAGCTACTGTGGTAATTGGAACAAGCAAGTTTTACGGTGGCTGGCATAATATGTTAAAAACTGTTTACAGTGATGTAGAAACTCCACACCTTATGGGTTGGGATTATCCAAAATGTGACAGAGCCATGCCTAACATGCTTAGGATAATGGCCTCTCTTGTTCTTGCTCGCAAACATAACACTTGCTGTAACTTATCACACCGTTTCTACAGGTTAGCTAACGAGTGTGCGCAAGTATTAAGTGAGATGGTCATGTGTGGCGGCTCACTATATGTTAAACCAGGTGGAACATCATCCGGTGATGCTACAACTGCTTATGCTAATAGTGTCTTTAACATTTGTCAAGCTGTTACAGCCAATGTAAATGCACTTCTTTCAACTGATGGTAATAAGATAGCTGACAAGTATGTCCGCAATCTACAACACAGGCTCTATGAGTGTCTCTATAGAAATAGGGATGTTGATCATGAATTCGTGGATGAGTTTTACGCTTACCTGCGTAAACATTTCTCCATGATGATTCTTTCTGATGATGCCGTTGTGTGCTATAACAGTAACTATGCGGCTCAAGGTTTAGTAGCTAGCATTAAGAACTTTAAGGCAGTTCTTTATTATCAAAATAATGTGTTCATGTCTGAGGCAAAATGTTGGACTGAGACTGACCTTACTAAAGGACCTCACGAATTTTGCTCACAGCATACAATGCTAGTTAAACAAGGAGATGATTACGTGTACCTGCCTTACCCAGATCCATCAAGAATATTAGGCGCAGGCTGTTTTGTCGATGATATTGTCAAAACAGATGGTACACTTATGATTGAAAGGTTCGTGTCACTGGCTATTGATGCTTACCCACTTACAAAACATCCTAATCAGGAGTATGCTGATGTCTTTCACTTGTATTTACAATACATTAGAAAGTTACATGATGAGCTTACTGGCCACATGTTGGACATGTATTCCGTAATGCTAACTAATGATAACACCTCACGGTACTGGGAACCTGAGTTTTATGAGGCTATGTA
>AY572034	ATGGTACCACATATATCACGTCAGCGTCTAACTAAATACACAATGGCTGATTTAGTCTATGCGCTACGTCATTTTGATGAGGGTAATTGTGATACATTAAAAGAAATACTCGTCACGTACAATTGCTGTGATGATGATTATTTCAATAAGAAGGATTGGTATGACTTCGTAGAGAATCCTGACATCTTACGCGTATATGCTAACTTAGGTGAGCGTGTACGCCAATCATTATTAAAGACTGTACAATTCTGCGATGCTATGCGTGATGCAGGCATTGTAGGCGTACTGACATTAGATAATCAGGATCTTAATGGGAACTGGTACGATTTCGGTGATTTCGTACAAGTAGCACCAGGCTGCGGAGTTCCTATTGTGGATTCATATTACTCATTGCTGATGCCCATCCTCACTTTGACTAGAGCATTGGCTGCTGAGTCCCATATGGATGCTGATCTCGCAAAACCACTTATTAAGTGGGATTTGCTGAAATATGATTTTACGGAAGAGAGACTTTGTCTCTTCGACCGTTATTTTAAATATTGGGACCAGACATACCATCCCAATTGTATTAACTGTTTGGATGATAGGTGTATCCTTCATTGCGCAAACTTTAATGTGTTATTTTCTACTGTGTTTCCACCTACAAGTTTTGGACCACTAGTAAGAAAAATATTTGTAGATGGTGTTCCTTTTGTTGTTTCAACTGGATACCATTTTCGTGAGTTAGGAGTCGTACATAATCAGGATGTAAACTTACATAGCTCGCGTCTCAGTTTCAAGGAACTTTTAGTGTATGCTGCTGATCCAGCTATGCATGCAGCTTCTGGCAATTTATTGCTAGATAAACGCACTACATGCTTTTCAGTAGCTGCACTAACAAACAATGTTGCTTTTCAAACTGTCAAACCCGGTAATTTTAATAAAGACTTTTATGACTTTGCTGTGTCTAAAGGTTTCTTTAAGGAAGGAAGTTCTGTTGAACTAAAACACTTCTTCTTTGCTCAGGATGGCAACGCTGCTATCAGTGATTATGACTATTATCGTTATAATCTGCCAACAATGTGTGATATCAGACAACTCCTATTCGTAGTTGAAGTTGTTGATAAATACTTTGATTGTTACGATGGTGGCTGTATTAATGCCAACCAAGTAATCGTTAACAATCTGGATAAATCAGCTGGTTTCCCATTTAATAAATGGGGTAAGGCTAGACTTTATTATGACTCAATGAGTTATGAGGATCAAGATGCACTTTTCGCGTATACTAAGCGTAATGTCATCCCTACTATAACTCAAATGAATCTTAAGTATGCCATTAGTGCAAAGAATAGAGCTCGCACCGTAGCTGGTGTCTCTATCTGTAGTACTATGACAAATAGACAGTTTCATCAGAAATTATTGAAGTCAATAGCCGCCACTAGAGGAGCTACTGTGGTAATTGGAACAAGCAAGTTTTACGGTGGCTGGCATAATATGTTAAAAACTGTTTACAGTGATGTAGAAACTCCACACCTTATGGGTTGGGATTATCCAAAATGTGACAGAGCCATGCCTAACATGCTTAGGATAATGGCCTCTCTTGTTCTTGCTCGCAAACATAACACTTGCTGTAACTTATCACACCGTTTCTACAGGTTAGCTAACGAGTGTGCGCAAGTATTAAGTGAGATGGTCATGTGTGGCGGCTCACTATATGTTAAACCAGGTGGAACATCATCCGGTGATGCTACAACTGCTTATGCTAATAGTGTCTTTAACATTTGTCAAGCTGTTACAGCCAATGTAAATGCACTTCTTTCAACTGATGGTAATAAGATAGCTGACAAGTATGTCCGCAATCTACAACACAGGCTCTATGAGTGTCTCTATAGAAATAGGGATGTTGATCATGAATTCGTGGATGAGTTTTACGCTTACCTGCGTAAACATTTCTCCATGATGATTCTTTCTGATGATGCCGTTGTGTGCTATAACAGTAACTATGCGGCTCAAGGTTTAGTAGCTAGCATTAAGAACTTTAAGGCAGTTCTTTATTATCAAAATAATGTGTTCATGTCTGAGGCAAAATGTTGGACTGAGACTGACCTTACTAAAGGACCTCACGAATTTTGCTCACAGCATACAATGCTAGTTAAACAAGGAGATGATTACGTGTACCTGCCTTACCCAGATCCATCAAGAATATTAGGCGCAGGCTGTTTTGTCGATGATATTGTCAAAACAGATGGTACACTTATGATTGAAAGGTTCGTGTCACTGGCTATTGATGCTTACCCACTTACAAAACATCCTAATCAGGAGTATGCTGATGTCTTTCACTTGTATTTACAATACATTAGAAAGTTACATGATGAGCTTACTGGCCACATGTTGGACATGTATTCCGTAATGCTAACTAATGATAACACCTCACGGTACTGGGAACCTGAGTTTTATGAGGCTATGTA
>AY274119	ATGGTACCACATATATCACGTCAGCGTCTAACTAAATACACAATGGCTGATTTAGTCTATGCTCTACGTCATTTTGATGAGGGTAATTGTGATACATTAAAAGAAATACTCGTCACATACAATTGCTGTGATGATGATTATTTCAATAAGAAGGATTGGTATGACTTCGTAGAGAATCCTGACATCTTACGCGTATATGCTAACTTAGGTGAGCGTGTACGCCAATCATTATTAAAGACTGTACAATTCTGCGATGCTATGCGTGATGCAGGCATTGTAGGCGTACTGACATTAGATAATCAGGATCTTAATGGGAACTGGTACGATTTCGGTGATTTCGTACAAGTAGCACCAGGCTGCGGAGTTCCTATTGTGGATTCATATTACTCATTGCTGATGCCCATCCTCACTTTGACTAGGGCATTGGCTGCTGAGTCCCATATGGATGCTGATCTCGCAAAACCACTTATTAAGTGGGATTTGCTGAAATATGATTTTACGGAAGAGAGACTTTGTCTCTTCGACCGTTATTTTAAATATTGGGACCAGACATACCATCCCAATTGTATTAACTGTTTGGATGATAGGTGTATCCTTCATTGTGCAAACTTTAATGTGTTATTTTCTACTGTGTTTCCACCTACAAGTTTTGGACCACTAGTAAGAAAAATATTTGTAGATGGTGTTCCTTTTGTTGTTTCAACTGGATACCATTTTCGTGAGTTAGGAGTCGTACATAATCAGGATGTAAACTTACATAGCTCGCGTCTCAGTTTCAAGGAACTTTTAGTGTATGCTGCTGATCCAGCTATGCATGCAGCTTCTGGCAATTTATTGCTAGATAAACGCACTACATGCTTTTCAGTAGCTGCACTAACAAACAATGTTGCTTTTCAAACTGTCAAACCCGGTAATTTTAATAAAGACTTTTATGACTTTGCTGTGTCTAAAGGTTTCTTTAAGGAAGGAAGTTCTGTTGAACTAAAACACTTCTTCTTTGCTCAGGATGGCAACGCTGCTATCAGTGATTATGACTATTATCGTTATAATCTGCCAACAATGTGTGATATCAGACAACTCCTATTCGTAGTTGAAGTTGTTGATAAATACTTTGATTGTTACGATGGTGGCTGTATTAATGCCAACCAAGTAATCGTTAACAATCTGGATAAATCAGCTGGTTTCCCATTTAATAAATGGGGTAAGGCTAGACTTTATTATGACTCAATGAGTTATGAGGATCAAGATGCACTTTTCGCGTATACTAAGCGTAATGTCATCCCTACTATAACTCAAATGAATCTTAAGTATGCCATTAGTGCAAAGAATAGAGCTCGCACCGTAGCTGGTGTCTCTATCTGTAGTACTATGACAAATAGACAGTTTCATCAGAAATTATTGAAGTCAATAGCCGCCACTAGAGGAGCTACTGTGGTAATTGGAACAAGCAAGTTTTACGGTGGCTGGCATAATATGTTAAAAACTGTTTACAGTGATGTAGAAACTCCACACCTTATGGGTTGGGATTATCCAAAATGTGACAGAGCCATGCCTAACATGCTTAGGATAATGGCCTCTCTTGTTCTTGCTCGCAAACATAACACTTGCTGTAACTTATCACACCGTTTCTACAGGTTAGCTAACGAGTGTGCGCAAGTATTAAGTGAGATGGTCATGTGTGGCGGCTCACTATATGTTAAACCAGGTGGAACATCATCCGGTGATGCTACAACTGCTTATGCTAATAGTGTCTTTAACATTTGTCAAGCTGTTACAGCCAATGTAAATGCACTTCTTTCAACTGATGGTAATAAGATAGCTGACAAGTATGTCCGCAATCTACAACACAGGCTCTATGAGTGTCTCTATAGAAATAGGGATGTTGATCATGAATTCGTGGATGAGTTTTACGCTTACCTGCGTAAACATTTCTCCATGATGATTCTTTCTGATGATGCCGTTGTGTGCTATAACAGTAACTATGCGGCTCAAGGTTTAGTAGCTAGCATTAAGAACTTTAAGGCAGTTCTTTATTATCAAAATAATGTGTTCATGTCTGAGGCAAAATGTTGGACTGAGACTGACCTTACTAAAGGACCTCACGAATTTTGCTCACAGCATACAATGCTAGTTAAACAAGGAGATGATTACGTGTACCTGCCTTACCCAGATCCATCAAGAATATTAGGCGCAGGCTGTTTTGTCGATGATATTGTCAAAACAGATGGTACACTTATGATTGAAAGGTTCGTGTCACTGGCTATTGATGCTTACCCACTTACAAAACATCCTAATCAGGAGTATGCTGATGTCTTTCACTTGTATTTACAATACATTAGAAAGTTACATGATGAGCTTACTGGCCACATGTTGGACATGTATTCCGTAATGCTAACTAATGATAACACCTCACGGTACTGGGAACCTGAGTTTTATGAGGCTATGTA
>AY278489	ATGGTACCACATATATCACGTCAGCGTCTAACTAAATACACAATGGCTGATTTAGTCTATGCTCTACGTCATTTTGATGAGGGTAATTGTGATACATTAAAAGAAATACTCGTCACATACAATTGCTGTGATGATGATTATTTCAATAAGAAGGATTGGTATGACTTCGTAGAGAATCCTGACATCTTACGCGTATATGCTAACTTAGGTGAGCGTGTACGCCAATCATTATTAAAGACTGTACAATTCTGCGATGCTATGCGTGATGCAGGCATTGTAGGCGTACTGACATTAGATAATCAGGATCTTAATGGGAACTGGTACGATTTCGGTGATTTCGTACAAGTAGCACCAGGCTGCGGAGTTCCTATTGTGGATTCATATTACTCATTGCTGATGCCCATCCTCACTTTGACTAGGGCATTGGCTGCTGAGTCCCATATGGATGCTGATCTCGCAAAACCACTTATTAAGTGGGATTTGCTGAAATATGATTTTACGGAAGAGAGACTTTGTCTCTTCGACCGTTATTTTAAATATTGGGACCAGACATACCATCCCAATTGTATTAACTGTTTGGATGATAGGTGTATCCTTCATTGTGCAAACTTTAATGTGTTATTTTCTACTGTGTTTCCACCTACAAGTTTTGGACCACTAGTAAGAAAAATATTTGTAGATGGTGTTCCTTTTGTTGTTTCAACTGGATACCATTTTCGTGAGTTAGGAGTCGTACATAATCAGGATGTAAACTTACATAGCTCGCGTCTCAGTTTCAAGGAACTTTTAGTGTATGCTGCTGATCCAGCTATGCATGCAGCTTCTGGCAATTTATTGCTAGATAAACGCACTACATGCTTTTCAGTAGCTGCACTAACAAACAATGTTGCTTTTCAAACTGTCAAACCCGGTAATTTTAATAAAGACTTTTATGACTTTGCTGTGTCTAAAGGTTTCTTTAAGGAAGGAAGTTCTGTTGAACTAAAACACTTCTTCTTTGCTCAGGATGGCAACGCTGCTATCAGTGATTATGACTATTATCGTTATAATCTGCCAACAATGTGTGATATCAGACAACTCCTATTCGTAGTTGAAGTTGTTGATAAATACTTTGATTGTTACGATGGTGGCTGTATTAATGCCAACCAAGTAATCGTTAACAATCTGGATAAATCAGCTGGTTTCCCATTTAATAAATGGGGTAAGGCTAGACTTTATTATGACTCAATGAGTTATGAGGATCAAGATGCACTTTTCGCGTATACTAAGCGTAATGTCATCCCTACTATAACTCAAATGAATCTTAAGTATGCCATTAGTGCAAAGAATAGAGCTCGCACCGTAGCTGGTGTCTCTATCTGTAGTACTATGACAAATAGACAGTTTCATCAGAAATTATTGAAGTCAATAGCCGCCACTAGAGGAGCTACTGTGGTAATTGGAACAAGCAAGTTTTACGGTGGCTGGCATAATATGTTAAAAACTGTTTACAGTGATGTAGAAACTCCACACCTTATGGGTTGGGATTATCCAAAATGTGACAGAGCCATGCCTAACATGCTTAGGATAATGGCCTCTCTTGTTCTTGCTCGCAAACATAACACTTGCTGTAACTTATCACACCGTTTCTACAGGTTAGCTAACGAGTGTGCGCAAGTATTAAGTGAGATGGTCATGTGTGGCGGCTCACTATATGTTAAACCAGGTGGAACATCATCCGGTGATGCTACAACTGCTTATGCTAATAGTGTCTTTAACATTTGTCAAGCTGTTACAGCCAATGTAAATGCACTTCTTTCAACTGATGGTAATAAGATAGCTGACAAGTATGTCCGCAATCTACAACACAGGCTCTATGAGTGTCTCTATAGAAATAGGGATGTTGATCATGAATTCGTGGATGAGTTTTACGCTTACCTGCGTAAACATTTCTCCATGATGATTCTTTCTGATGATGCCGTTGTGTGCTATAACAGTAACTATGCGGCTCAAGGTTTAGTAGCTAGCATTAAGAACTTTAAGGCAGTTCTTTATTATCAAAATAATGTGTTCATGTCTGAGGCAAAATGTTGGACTGAGACTGACCTTACTAAAGGACCTCACGAATTTTGCTCACAGCATACAATGCTAGTTAAACAAGGAGATGATTACGTGTACCTGCCTTACCCAGATCCATCAAGAATATTAGGCGCAGGCTGTTTTGTCGATGATATTGTCAAAACAGATGGTACACTTATGATTGAAAGGTTCGTGTCACTGGCTATTGATGCTTACCCACTTACAAAACATCCTAATCAGGAGTATGCTGATGTCTTTCACTTGTATTTACAATACATTAGAAAGTTACATGATGAGCTTACTGGCCACATGTTGGACATGTATTCCGTAATGCTAACTAATGATAACACCTCACGGTACTGGGAACCTGAGTTTTATGAGGCTATGTA
>MG772934	ATGGTACCACATATATCACGTCAGCGTTTAACTAAGTACACAATGGCTGATTTAGTCTATGCTCTACGTCATTTTGATGAGGGCAATTGTGACACATTAAAAGAAATACTTGTCACATACAATTGTTGTGATGGTGATTATTTCAATAAGAAGGATTGGTACGACTTCGTAGAGAATCCTGACATCTTACGCGTATACGCTAACCTAGGTGAGCGTGTACGTCAAGCATTATTAAAGACTGTACAATTCTGCGATGCTATGCGCGATGCGGGCATTGTAGGTGTACTCACACTAGATAATCAGGATCTTAATGGGAACTGGTACGATTTCGGTGATTTCGTACAAGTAGCGCCAGGTTGCGGAGTTCCTATTGTTGACTCGTATTATTCATTGTTGATGCCCATTCTTACTCTGACAAGGGCATTAGCTGCTGAGTCCCATATGGATGCTGATCTTGCAAAACCACTTATTAAGTGGGATTTGTTGAAATATGATTTTACGGAAGAGAGACTTTGTCTCTTCGACCGTTATTTTAAATATTGGGATCAGACATACCATCCCAATTGTATTAACTGTTTGGATGATAGGTGTATCCTTCATTGTGCAAACTTTAATGTCTTATTTTCTACTGTGTTTCCGCCTACAAGTTTTGGACCACTAGTTAGAAAGATATTTGTAGATGGTGTACCTTTTGTTGTTTCAACGGGATACCATTTTCGTGAGCTAGGGGTTGTACATAATCAGGATGTAAACCTACATAGCTCGCGCCTCAGTTTTAAGGAACTTTTAGTGTACGCTGCTGATCCAGCTATGCATGCTGCCTCTGGTAATTTGTTGTTAGATAAACGCACTACATGCTTTTCAGTAGCTGCACTAACAAATAATGTTGCTTTTCAAACTGTCAAACCCGGTAATTTTAATAAAGACTTTTATGACTTTGCTGTGTCTAAAGGCTTCTTTAAGGAAGGAAGTTCTGTTGAATTAAAACACTTCTTCTTTGCTCAGGATGGCAATGCTGCTATCAGTGATTATGACTATTACCGTTATAATCTGCCAACAATGTGTGATATTACACAACTCCTATTCGTAATTGAGGTTGTCGATAAATACTTTGATTGTTACGATGGTGGCTGTATCAATGCCAACCAAGTTATCGTTAACAATCTAGACAAATCAGCCGGTTTCCCATTCAACAAATGGGGTAAGGCTAGACTTTATTATGATTCAATGAGTTATGAGGACCAAGATGCACTGTTCGCATACACTAAGCGTAACGTCATCCCTACAATAACTCAAATGAACCTTAAGTATGCCATTAGTGCAAAGAATAGAGCTCGCACCGTTGCTGGTGTCTCTATCTGTAGTACTATGACCAATAGACAGTTTCACCAGAAATTATTAAAGTCAATAGCCGCCACTAGAGGAGCTACTGTAGTAATTGGAACAAGTAAATTTTATGGTGGCTGGCATAACATGTTAAAAACTGTTTACAGTGATGTAGAAAGTCCTCACCTTATGGGTTGGGACTACCCAAAATGTGACAGAGCCATGCCTAATATGCTTAGAATCATGGCTTCCCTCGTTCTTGCTCGCAAACATAGCACTTGTTGTAACTTGTCACACCGTTTTTATAGATTAGCTAATGAGTGTGCACAAGTATTAAGTGAGATGGTCATGTGTGGCGGCTCATTATATGTGAAACCAAGTGGAACGTCATCCGGTGATGCCACAACTGCTTATGCTAATAGTGTGTTTAACATCTGTCAAGCAGTAACAGCTAATGTGAATGCACTTCTCTCAACTGATGGTAATAAGATTGCTGATAAGTACGTCCGCAACCTTCAACACAGACTTTATGAGTGTCTCTATAGAAATAGAGACGTGGATCATGAATTCGTGGATGAATTTTATGCATATTTGCGTAAACATTTCTCCATGATGATACTCTCAGATGACGCAGTCGTATGCTATAATAGTAATTATGCGGCACAGGGTTTAGTAGCTAGCATTAAGAACTTTAAAGCAGTTCTTTACTACCAAAACAATGTGTTTATGTCTGAGGCAAAATGCTGGACTGAGACTGATCTTACTAAAGGACCTCACGAATTTTGCTCTCAGCATACGATGCTAGTTAAACAAGGAGATGATTATGTGTACCTGCCTTATCCAGATCCATCTAGAATATTAGGCGCAGGCTGTTTTGTCGATGACATCGTCAAGACAGATGGTACACTTATGATTGAAAGGTTTGTGTCATTAGCAATTGACGCCTACCCACTTACAAAGCACCCTAATCAAGAGTATGCTGATGTTTTCCATTTATACTTACAGTATATTAGGAAATTACATGATGAGCTTACCGGTCACATGTTGGACATGTACTCTGTAATGCTAACTAATGACAACACCTCAAGGTACTGGGAACCTGAGTTTTACGAAGCAATGTA
>MN908947	ATGGTACCACATATATCACGTCAACGTCTTACTAAATACACAATGGCAGACCTCGTCTATGCTTTAAGGCATTTTGATGAAGGTAATTGTGACACATTAAAAGAAATACTTGTCACATACAATTGTTGTGATGATGATTATTTCAATAAAAAGGACTGGTATGATTTTGTAGAAAACCCAGATATATTACGCGTATACGCCAACTTAGGTGAACGTGTACGCCAAGCTTTGTTAAAAACAGTACAATTCTGTGATGCCATGCGAAATGCTGGTATTGTTGGTGTACTGACATTAGATAATCAAGATCTCAATGGTAACTGGTATGATTTCGGTGATTTCATACAAACCACGCCAGGTAGTGGAGTTCCTGTTGTAGATTCTTATTATTCATTGTTAATGCCTATATTAACCTTGACCAGGGCTTTAACTGCAGAGTCACATGTTGACACTGACTTAACAAAGCCTTACATTAAGTGGGATTTGTTAAAATATGACTTCACGGAAGAGAGGTTAAAACTCTTTGACCGTTATTTTAAATATTGGGATCAGACATACCACCCAAATTGTGTTAACTGTTTGGATGACAGATGCATTCTGCATTGTGCAAACTTTAATGTTTTATTCTCTACAGTGTTCCCACCTACAAGTTTTGGACCACTAGTGAGAAAAATATTTGTTGATGGTGTTCCATTTGTAGTTTCAACTGGATACCACTTCAGAGAGCTAGGTGTTGTACATAATCAGGATGTAAACTTACATAGCTCTAGACTTAGTTTTAAGGAATTACTTGTGTATGCTGCTGACCCTGCTATGCACGCTGCTTCTGGTAATCTATTACTAGATAAACGCACTACGTGCTTTTCAGTAGCTGCACTTACTAACAATGTTGCTTTTCAAACTGTCAAACCCGGTAATTTTAACAAAGACTTCTATGACTTTGCTGTGTCTAAGGGTTTCTTTAAGGAAGGAAGTTCTGTTGAATTAAAACACTTCTTCTTTGCTCAGGATGGTAATGCTGCTATCAGCGATTATGACTACTATCGTTATAATCTACCAACAATGTGTGATATCAGACAACTACTATTTGTAGTTGAAGTTGTTGATAAGTACTTTGATTGTTACGATGGTGGCTGTATTAATGCTAACCAAGTCATCGTCAACAACCTAGACAAATCAGCTGGTTTTCCATTTAATAAATGGGGTAAGGCTAGACTTTATTATGATTCAATGAGTTATGAGGATCAAGATGCACTTTTCGCATATACAAAACGTAATGTCATCCCTACTATAACTCAAATGAATCTTAAGTATGCCATTAGTGCAAAGAATAGAGCTCGCACCGTAGCTGGTGTCTCTATCTGTAGTACTATGACCAATAGACAGTTTCATCAAAAATTATTGAAATCAATAGCCGCCACTAGAGGAGCTACTGTAGTAATTGGAACAAGCAAATTCTATGGTGGTTGGCACAACATGTTAAAAACTGTTTATAGTGATGTAGAAAACCCTCACCTTATGGGTTGGGATTATCCTAAATGTGATAGAGCCATGCCTAACATGCTTAGAATTATGGCCTCACTTGTTCTTGCTCGCAAACATACAACGTGTTGTAGCTTGTCACACCGTTTCTATAGATTAGCTAATGAGTGTGCTCAAGTATTGAGTGAAATGGTCATGTGTGGCGGTTCACTATATGTTAAACCAGGTGGAACCTCATCAGGAGATGCCACAACTGCTTATGCTAATAGTGTTTTTAACATTTGTCAAGCTGTCACGGCCAATGTTAATGCACTTTTATCTACTGATGGTAACAAAATTGCCGATAAGTATGTCCGCAATTTACAACACAGACTTTATGAGTGTCTCTATAGAAATAGAGATGTTGACACAGACTTTGTGAATGAGTTTTACGCATATTTGCGTAAACATTTCTCAATGATGATACTCTCTGACGATGCTGTTGTGTGTTTCAATAGCACTTATGCATCTCAAGGTCTAGTGGCTAGCATAAAGAACTTTAAGTCAGTTCTTTATTATCAAAACAATGTTTTTATGTCTGAAGCAAAATGTTGGACTGAGACTGACCTTACTAAAGGACCTCATGAATTTTGCTCTCAACATACAATGCTAGTTAAACAGGGTGATGATTATGTGTACCTTCCTTACCCAGATCCATCAAGAATCCTAGGGGCCGGCTGTTTTGTAGATGATATCGTAAAAACAGATGGTACACTTATGATTGAACGGTTCGTGTCTTTAGCTATAGATGCTTACCCACTTACTAAACATCCTAATCAGGAGTATGCTGATGTCTTTCATTTGTACTTACAATACATAAGAAAGCTACATGATGAGTTAACAGGACACATGTTAGACATGTATTCTGTTATGCTTACTAATGATAACACTTCAAGGTATTGGGAACCTGAGTTTTATGAGGCTATGTA
>MN996532	ATGGTACCACATATATCACGTCAACGTCTTACTAAATACACAATGGCAGACCTCGTCTATGCTTTAAGGCATTTTGACGAAGGCAATTGTGATACATTAAGAGAAATACTTGTCACATACAATTGTTGTGACGATGATTATTTCAATAAAAAAGACTGGTATGATTTTGTAGAAAACCCAGATATATTACGCGTATACGCCAACTTAGGTGAACGTGTACGCCAAGCTTTGTTAAAAACAGTACAATTCTGTGATGCCATGCGAGATGCTGGTATTGTAGGTGTACTAACATTAGATAATCAAGATCTCAATGGTAACTGGTATGATTTCGGTGACTTCATACAAACCACTCCAGGTAGTGGAGTTCCTATTGTAGATTCTTATTATTCATTGTTAATGCCTATACTAACTTTAACTAGGGCATTAACTGCAGAGTCACATGTTGACACTGACTTAACAAAGCCCTACATTAAGTGGGATTTGTTAAAATATGACTTTACGGAAGAGAGGTTAAAACTCTTTGACCGTTATTTTAAATATTGGGATCAGACATACCACCCAAATTGTGTTAACTGTTTGGATGACAGATGCATTCTGCATTGTGCAAACTTTAACGTTTTATTCTCTACAGTGTTCCCACCTACAAGTTTTGGACCTCTAGTGAGAAAAATATTTGTTGATGGTGTTCCATTTGTAGTTTCAACTGGATACCACTTCAGGGAGCTAGGTGTTGTACATAATCAGGATGTAAACTTACATAGCTCTAGACTTAGTTTTAAGGAATTACTTGTGTATGCTGCTGACCCTGCTATGCACGCTGCTTCTGGTAATTTATTACTAGATAAACGCACTACGTGCTTCTCAGTAGCTGCACTTACTAACAATGTTGCTTTTCAAACTGTCAAACCCGGTAATTTTAACAAAGACTTCTATGACTTTGCTGTGTCTAAGGGTTTCTTTAAGGAAGGAAGTTCTGTTGAATTAAAACACTTCTTCTTTGCTCAGGATGGTAATGCTGCCATCAGCGATTATGACTACTATCGTTATAATCTACCAACAATGTGTGATATCAGACAACTCCTATTTGTAGTTGAAGTTGTTGATAAGTACTTTGATTGTTACGATGGTGGCTGTATTAATGCTAACCAAGTCATCGTCAACAACCTAGACAAATCAGCTGGTTTTCCATTTAATAAATGGGGTAAGGCTAGACTCTATTACGATTCAATGAGTTACGAGGATCAAGATGCACTTTTCGCATATACAAAACGTAATGTCATCCCTACTATAACTCAAATGAATCTTAAGTATGCCATTAGTGCAAAGAATAGAGCTCGCACCGTAGCTGGTGTCTCTATCTGTAGTACTATGACCAATAGACAGTTTCATCAAAAATTATTGAAATCAATAGCCGCCACTAGAGGAGCTACTGTAGTAATCGGAACAAGCAAATTTTATGGTGGTTGGCATAACATGTTAAAAACTGTTTACAGTGATGTAGAAAACCCTCATCTTATGGGTTGGGATTACCCTAAATGTGATAGAGCCATGCCTAACATGCTTAGAATTATGGCCTCACTTGTTCTTGCTCGCAAACATACAACGTGCTGTAGCTTGTCACACCGTTTCTATAGATTAGCTAATGAGTGTGCTCAAGTATTGAGTGAAATGGTCATGTGTGGCGGTTCACTATATGTTAAACCAGGTGGAACCTCATCAGGAGATGCCACAACTGCTTATGCTAATAGTGTCTTTAACATTTGTCAAGCTGTTACGGCCAATGTTAATGCACTTTTATCTACTGATGGTAACAAAATTGCCGATAAGCACGTCCGCAATTTACAACACAGACTTTATGAGTGTCTCTATAGAAATAGAGATGTTGACACAGACTTTGTGAATGAGTTTTACGCATATTTGCGTAAACATTTCTCAATGATGATACTTTCTGATGATGCTGTTGTGTGTTTCAATAGCACTTATGCATCTCAAGGTCTAGTGGCTAGCATAAAGAACTTTAAATCAGTTCTTTACTATCAAAACAACGTTTTTATGTCTGAAGCAAAATGTTGGACTGAGACTGACCTTACTAAAGGACCTCATGAATTTTGCTCTCAACATACAATGCTAGTTAAACAGGGTGATGATTATGTGTACCTCCCTTACCCGGATCCATCACGAATCTTAGGGGCTGGCTGTTTTGTAGATGATATCGTAAAAACAGATGGTACACTGATGATTGAACGGTTTGTGTCTTTAGCTATAGATGCTTACCCACTTACTAAACATCCTAATCAGGAGTATGCTGATGTCTTTCACTTGTACTTACAATACATAAGAAAGTTACATGATGAGTTAACAGGACATATGTTAGACATGTATTCTGTTATGCTTACTAATGATAACACTTCAAGGTATTGGGAACCTGAGTTTTATGAGGCTATGTA
>*_412977	ATGGTACCACATATATCACGTCAACGTCTTACTAAATACACAATGGCAGACCTCGTCTATGCTTTAAGGCATTTTGATGAAGGTAATTGTGACACATTAAAAGAAATACTTGTCACATACAATTGTTGTGATGATGATTATTTCAATAAAAAGGACTGGTATGATTTTGTAGAAAACCCAGATATATTACGCGTATACGCCAACTTAGGTGAACGTGTACGCCAAGCTTTGTTAAAAACAGTACAATTCTGTGATGCCATGCGAAACGCTGGTGTTGTTGGTGTACTGACATTAGATAATCAAGATCTCAATGGTAACTGGTATGATTTCGGTGATTTCATACAAACCACGCCAGGTAGTGGAGTTCCTGTTGTAGATTCTTATTATTCATTGTTAATGCCTATATTAACCTTGACCAGGGCTTTAACTGCAGAGTCACATGTTGACACTGACTTAACAAAGCCTTATATTAAATGGGATTTGTTAAAATATGATTTCACGGAAGAGAGGTTAAAACTCTTTGACCGTTATTTTAAATATTGGGATCAGACATACCACCCAAATTGTGTTAACTGTTTGGATGATAGATGCATTCTGCATTGTGCAAACTTTAATGTTTTATTCTCTACAGTGTTCCCACCTACAAGTTTTGGACCTCTAGTGAGAAAAATATTTGTTGATGGTGTTCCATTTGTAGTTTCAACTGGATACCACTTCAGAGAGCTAGGTGTTGTACATAATCAGGATGTAAACTTACATAGCTCTAGACTTAGTTTTAAGGAATTACTCGTGTATGCTGCTGACCCTGCCATGCACGCTGCTTCTGGTAATTTATTACTAGATAAACGCACTACGTGCTTTTCAGTAGCTGCACTCACTAACAATGTTGCCTTTCAAACTGTCAAACCCGGTAATTTTAACAAAGACTTCTACGACTTTGCTGTGTCTAAGGGTTTCTTTAAGGAAGGAAGTTCTGTTGAATTAAAACACTTCTTCTTTGCTCAGGATGGTAATGCTGCTATCAGCGATTATGACTACTATCGTTATAATCTACCAACAATGTGTGATATCAGACAACTCTTATTTGTAGTTGAAGTTGTTGATAAGTACTTTGATTGTTACGATGGTGGCTGTATTAATGCTAACCAAGTCATCGTCAACAACCTAGACAAATCAGCTGGTTTTCCATTTAATAAATGGGGTAAGGCTAGACTTTATTATGATTCAATGAGTTATGAGGATCAAGATGCACTTTTCGCATATACAAAACGTAATGTCATCCCTACTATAACTCAAATGAATCTTAAGTATGCCATTAGTGCAAAGAATAGAGCTCGCACCGTAGCTGGTGTTTCTATCTGTAGTACTATGACCAATAGGCAGTTCCATCAAAAATTATTGAAATCAATAGCCGCCACTAGAGGAGCTACTGTAGTAATTGGAACAAGCAAATTCTATGGTGGTTGGCATAACATGTTAAAAACTGTTTACAGTGATGTTGAAAATCCTCACCTTATGGGTTGGGATTACCCTAAATGTGATAGAGCCATGCCTAACATGCTTAGAATTATGGCCTCACTCGTTCTTGCTCGCAAACATACAACGTGCTGTAGCTTGTCACACCGTTTCTATAGACTAGCTAATGAGTGTGCTCAAGTATTGAGTGAAATGGTCATGTGTGGCGGTTCACTATATGTTAAACCAGGTGGAACCTCATCAGGAGATGCCACAACTGCTTATGCTAATAGTGTTTTTAACATTTGTCAAGCTGTTACGGCCAATGTTAATGCACTTTTATCTACTGATGGTAACAAAATTGCCGATAAGTATGTCCGCAATTTACAACACAGACTTTATGAGTGTCTCTATAGAAATAGAGATGTTGACACAGACTTTGTGAATGAGTTTTACGCATATTTGCGTAAACATTTCTCAATGATGATACTCTCTGATGATGCTGTGGTGTGTTTTAATAGCACTTACGCATCTCAAGGTTTAGTGGCTAGCATAAAGAACTTTAAGTCAGTTCTTTATTATCAAAACAATGTTTTTATGTCTGAAGCAAAATGTTGGACTGAGACTGACCTTACTAAAGGACCTCATGAATTTTGCTCTCAACATACAATGCTAGTTAAACAAGGTGATGATTATGTGTACCTCCCTTATCCAGATCCGTCACGAATCTTAGGGGCTGGCTGTTTTGTAGATGATATTGTAAAAACAGATGGTACACTTATGATTGAACGGTTTGTGTCTTTAGCTATAGATGCTTACCCACTTACTAAACATCCTAATCAGGAGTATGCTGATGTCTTTCATTTGTACTTACAATACATAAGAAAGTTACATGATGAGTTAACAGGACATATGTTAGACATGTATTCTGTTATGCTTACTAATGATAACACTTCAAGGTATTGGGAACCTGAGTTTTATGAGGCCATGTA
>*_410721	ATGGTACCACATATATCACGTCAACGTCTTACTAAATACACAATGGCTGACCTTGTCTATGCTTTGCGGCATTTTGATGAGGGTAACTGTGACACATTAAAAGAAATACTTGTTACTTACAACTGTTGTGATGATGAGTATTTTAACAAAAAAGACTGGTATGATTTTGTAGAAAACCCAGACATATTACGCGTATATGCTAACTTAGGTGAGCGTGTACGCCAAGCTTTGTTAAAAACAGTACAATTCTGTGATGCCATGCGAGATGCTGGCATTGTTGGTGTACTGACATTAGATAATCAAGATCTTAACGGTAACTGGTATGATTTCGGTGATTTCATACAGACCACACCAGGTAGTGGAGTTCCCGTTGTAGATTCTTATTATTCATTGTTAATGCCTATATTAACATTGACAAGAGCATTAACTGCTGAGTCACATGTTGACACTGATCTAACAAAGCCTTACATAAAATGGGATTTGTTAAAGTATGATTTCACGGAAGAGAGGTTAAAACTCTTTGACCGTTATTTCAAGTATTGGGATCAAACTTATCACCCAAATTGTGTTAATTGTTTGGATGACAGATGCATTCTGCATTGTGCAAACTTTAATGTTTTGTTCTCTACGGTCTTCCCACCAACAAGTTTTGGTCCTTTAGTGAGAAAGATTTTTGTTGATGGTGTTCCATTTGTTGTTTCAACTGGTTACCACTTCAGAGAGCTAGGAGTTGTACATAATCAGGATGTAAACTTACATAGCTCCAGACTTAGTTTTAAGGAATTACTTGTGTATGCTGCTGATCCTGCTATGCATGCTGCTTCTGGTAATTTATTACTAGATAAGCGTACAACATGCTTTTCAGTAGCTGCACTTACCAACAACGTGGCATTTCAAACTGTCAAACCAGGTAATTTTAATAAAGACTTTTATGACTTTGCAGTCTCTAAAGGTTTTTTCAAGGAAGGAAGTTCTGTTGAATTAAAACACTTCTTCTTTGCCCAAGATGGTAATGCAGCAATAAGTGATTATGATTACTATCGCTACAATTTACCAACTATGTGTGACATTAGACAATTACTTTTCGTAGTAGAAGTAGTTGATAAGTATTTTGATTGCTATGACGGTGGTTGTATTAATGCTAATCAAGTCATAGTTAATAATTTAGACAAGTCTGCTGGTTTTCCATTTAATAAATGGGGCAAGGCTAGGTTATATTATGATTCTATGAGTTATGAGGACCAAGATGCATTGTTCGCTTATACTAAGCGTAATGTCATCCCAACTATAACTCAAATGAATCTTAAATATGCTATTAGTGCTAAAAATAGAGCTCGTACAGTTGCTGGCGTATCTATTTGTAGCACTATGACAAACAGACAGTTCCATCAGAAACTTCTTAAGTCTATAGCAGCCACCAGAGGTGCCACAGTTGTTATAGGCACTAGTAAGTTCTATGGTGGTTGGCATAATATGTTGAAAACTGTTTACAGTGATGTAGAAAATCCCCATCTTATGGGTTGGGATTACCCTAAATGTGACAGAGCAATGCCTAACATGCTTAGAATCATGGCCTCACTCGTGCTTGCTCGTAAACATACAACCTGTTGCAGTCTGTCACACCGTTTCTATAGATTAGCTAATGAGTGTGCACAGGTATTAAGTGAAATGGTCATGTGTGGTGGTTCACTATATGTTAAACCAGGTGGAACTTCATCAGGAGATGCAACAACTGCTTATGCTAATAGTGTTTTTAACATTTGTCAAGCTGTTACAGCTAATGTCAATGCACTTTTATCCACTGATGGTAACAAAATTGCTGATAAATATATCCGCAATTTGCAGCACAGACTTTATGAGTGTCTCTATAGAAATAGAGATGTTGATACAGACTTTGTGAATGAGTTTTATGCATATTTGCGTAAACACTTCTCAATGATGATACTCTCTGATGATGCTGTTGTGTGCTTTAATAGCACTTATGCGTCTCAAGGTTTAGTGGCTAGCATAAAGAACTTCAAGTCAGTTCTTTATTACCAAAATAATGTTTTTATGTCTGAGGCTAAATGCTGGACTGAGACTGACCTTACTAAAGGACCTCATGAATTTTGCTCTCAGCATACAATGCTAGTCAAACAAGGTGATGATTATGTGTACCTGCCCTATCCTGATCCATCAAGAATTTTAGGAGCTGGCTGTTTTGTTGATGACATCGTAAAAACAGATGGTACATTAATGATAGAACGATTTGTGTCTTTAGCTATAGATGCTTATCCACTTACTAAACATCCAAATCAGGAGTATGCTGATGTCTTTCATTTGTATTTACAATACATAAGAAAGTTACATGATGAATTAACAGGACATATGTTAGACATGTATTCTGTTATGCTTACTAATGATAACACTTCTAGGTATTGGGAACCTGAATTTTATGAAGCTATGTA
>MT040334	ATGGTACCACACATATCACGTCAACGTCTAACTAAATACACAATGGCAGACTTAGTCTATGCCTTACGTCACTTTGACGAAGGTAATTGTGACACTCTTAAAGAAATACTTGTCACATACAATTGTTGTACTGATGACTATTTTAATAAGAAGGATTGGTATGATTTTGTAGAGAATCCTGACATTTTACGCGTATATGCTAACTTAGGTGAGCGTGTACGTCAAGCATTATTAAAGACTGTACAGTTTTGCGATGCTATGCGTGATGCAGGTATTGTAGGTGTACTAACTCTAGATAATCAAGATCTCAATGGGAACTGGTATGATTTCGGAGATTTCATACAGACTACACCAGGTAGTGGGGTTCCTATTGTTGATTCTTATTATTCATTGCTAATGCCTATTCTCACACTTACGAGGGCATTAGCTGCTGAGTCTCATCTAGACGCTGATTTGACAAAACCTTATGTAAAATGGGATTTGTTAAAATATGATTTCACGGAAGAAAGGTTAAACCTTTTTAACCGTTATTTCAAGTATTGGGATCAAACCTACCACCCAAATTGTGTTAACTGTTTGGATGACAGATGCATTCTGCATTGCGCAAACTTTAATGTGTTATTCTCTACTGTTTTTCCACCAACAAGTTTTGGTCCATTAGTGAGAAAAATTTTTGTTGATGGTGTACCTTTTGTAGTTTCAACAGGTTACCACTTCAGAGAGCTAGGTGTTGTACATAATCAAGATGTAAACATACATAGCTCGAGACTTAGTTTTAAGGAACTATTAGTGTATGCTGCTGATCCTGCTATGCATGCAGCTTCTGGTAATCTTTTGCTAGACAAACGCACTACATGCTTTTCAGTAGCAGCACTAACGAACAATGTTGCTTTTCAAACTGTCAAACCAGGTAATTTTAACAAAGACTTTTATGACTTTGCTGTCTCTAAAGGCTTCTTTAAAGAAGGGAGTTCTGTTGAACTCAAACATTTCTTCTTTGCCCAAGATGGTAATGCTGCTATTAGCGATTACGACTATTATCGGTACAATTTACCAACTATGTGTGATATCCGACAGCTACTATTTGTAGTAGAAGTTGTTGATAAATATTTTGATTGTTATGACGGTGGTTGTATTAATGCAAACCAAGTCATAGTAAACAATTTAGATAAATCTGCCGGATTTCCATTTAACAAATGGGGAAAAGCCAGACTTTATTATGATTCTATGAGCTATGAGGATCAAGATGCACTCTTCGCTTATACTAAGCGTAATGTCATCCCTACTATAACCCAAATGAATCTTAAGTATGCCATTAGTGCTAAAAATAGAGCTCGCACCGTTGCAGGTGTTTCTATTTGTAGTACTATGACTAATAGACAGTTTCATCAAAAACTTTTGAAATCCATAGCCGCCACAAGAGGTGCCACTGTTGTCATCGGAACTAGTAAATTCTATGGTGGCTGGAACAATATGTTAAAAACTGTTTACAGTGATGTAGAAAATCCACACCTTATGGGTTGGGATTATCCAAAATGTGATAGAGCCATGCCTAACATGCTTAGGATAATGGCTTCTCTTGTTCTTGCTCGCAAACATACTACTTGCTGTAGTTTGTCACATCGTTTCTATAGATTAGCTAACGAATGTGCACAAGTTTTAAGTGAAATGGTCATGTGTGGCGGTTCACTATATGTGAAACCAGGTGGTACATCTTCAGGAGATGCCACAACTGCTTATGCTAATAGTGTCTTCAACATTTGTCAGGCTGTTACTGCCAATGTGAATGCACTTCTATCAACTGATGGCAACAAGATTGGCGATAAGTATATTCGCAATCTTCAACACAGACTTTATGAATGTCTCTATAGGAATAGAGATGTTGATACAGACTTTGTCAATGAATTTTACGCTTACTTGCGTAAACATTTTTCAATGATGATACTTTCTGATGATGCTGTTGTTTGCTTTAATAGCACCTACGCATCACAGGGTCTTGTAGCTAGCATAAAGAATTTTAAATCAGTTCTTTATTATCAAAATAATGTTTTTATGTCTGAGGCAAAATGCTGGACTGAGACTGACCTTACAAAGGGACCTCATGAATTTTGCTCTCAACACACTATGCTAGTTAAACAAGGTGATGATTATGTGTACTTGCCCTATCCTGATCCATCACGCATTCTAGGCGCAGGTTGTTTTGTCGATGACATTGTCAAGACAGATGGTACACTAATGATTGAAAGATTTGTGTCATTGGCTATTGATGCTTATCCACTTACTAAACATCCTAATCAGGAGTATGCTGATGTCTTTCATTTGTATTTACAATACATACGAAAGTTACATGATGAACTCACAGGACACATGTTAGACATGTATTCTGTTATGCTTACTAATGATAGTACTTCAAGGTATTGGGAGCCAGAGTTCTATGAAGCAATGTA
>NC_009021	ATGACACCTCATGTGTCACGTGAACGCCTTACTAAGTATACAATGGCGGATTTAGTATATAGTTTGCGCCATTTTGATAACAACAACTGTGATACATTAAAGGAAATACTTGTGTTACGTGGTTGTTGTACTGCAGATTACTTCGACAGGAAGGATTGGTATGACCCTGTCGAGAATCCAGATATTATTAGGGTTTACCATAACTTAGGTGAAACTGTTAGAAAGGCCGTACTCTCCGCTGTGAAGATGGCAGACTCTATGGTTGAGCAAGGACTAATTGGTGTTTTAACCCTGGATAATCAGGACTTAAATGGCCAATGGTATGATTTTGGTGACTTCATTGAAGGGCCGGCAGGTGCGGGTGTTGCCGTAATGGATACTTATTATTCATTGGCTATGCCCGTTTATACTATGACGAATATGCTGGCCGCTGAATGCCACGTTGATGGAGACTTTAGTAAACCTAAACGCGTGTGGGACATATGTAAGTATGATTACACACAGTTTAAGTATTCATTGTTCTCCAAGTATTTTAAATATTGGGACATGCAATATCACCCAAATTGTGTTGCGTGTGCCGATGACCGTTGCATTTTGCATTGTGCTAATTTTAATATACTTTTTAGTATGGTGTTGCCTAATACATCCTTTGGGCCTTTAGTTCAAAAGATTTACGTGGATGGTGTGCCGTTTGTAGTTTCTACTGGTTACCATTACAGGGAGCTTGGTGTGGTGATGAATCAAGATATTCGTCAGCATGCTCAACGTTTGTCGTTGCGTGAACTACTTGTGTATGCAGCAGATCCTGCTATGCATGTAGCGGCTAGTAACGCATTGGCTGATAAACGTACTGTTTGTATGTCGGTGGCTGCAATGACCACGGGCGTTACTTTTCAGACTGTCAAACCAGGACAGTTTAATGAAGATTTTTATAATTTTGCTGTAAAGTGTGGCTTCTTCAAGGAAGGAAGTACCATATCCTTTAAGCATTTTTTCTATGCACAGGATGGCAATGCTGCCATCTCTGATTATGATTATTATAGGTATAATTTGCCTACAATGTGTGACATTAAACAACTCCTTTTTTCTTTAGAAGTAGTTGATAAATATTTTGATTGCTATGACGGCGGATGCCTACAGGCAAGTCAGGTTGTTGTAGCTAATTATGATAAGTCAGCAGGTTTTCCATTCAATAAGTTTGGTAAGGCCCGTCTGTATTATGAATCTCTCAGTTATGCTGACCAGGATGAGCTTTTTGCATACACCAAACGCAATGTCCTACCCACAATTACTCAGATGAATTTGAAGTATGCTATAAGTGCTAAAAATCGCGCTCGCACTGTAGCTGGTGTTTCTATAGCATCTACTATGACAAATAGACAATTTCATCAGAAGATGCTTAAGTCTATAGCTGCAGCACGTGGTGCATCTGTTGTTATAGGTACCACTAAATTTTATGGAGGGTGGAATCGCATGCTTCGCACTTTGTGTGAAGGTGTAGAAAATCCACATTTGATGGGTTGGGACTATCCTAAATGTGATAGAGCTATGCCTAATTTATTGCGTATATTTGCCAGCCTTATTTTAGCGCGTAAGCATGCGACTTGTTGCAATGCTTCAGAGAGGTTTTATCGGTTGGCTAATGAATGTGCTCAGGTTTTGAGTGAAATGGTTCTCTGTGGAGGCGGTTTTTACGTGAAACCTGGTGGTACCAGTAGTGGAGATTCCACAACTGCATATGCTAATAGTGTTTTTAATATTTGTCAAGCTGTTAGTGCTAATCTTAATACCTTTTTATCTATAGATGGTAATAAGATTTACACTACTTATGTTCAGGAATTGCAGAGGCGGTTATACTTGGGTATATACCGTAGTAATACTGTAGATAATGAGTTAGTTTTGGATTATTATAACTATTTGCGTAAGCATTTTAGTATGATGATCCTTAGTGATGATGGTGTGGTCTGCTATAATGCGGACTACGCACAAAAAGGCTATGTTGCTGACATACAGGGCTTTAAGGAGTTGCTGTATTTTCAGAACAATGTGTTTATGTCTGAATCTAAGTGTTGGGTAGAACCGGATATAACTAAAGGTCCTCATGAATTTTGCTCTCAACATACTATGTTGGTTGATATGAAGGGTGAACAAGTTTACCTGCCATATCCAGATCCTTCTAGAATATTGGGAGCAGGGTGCTTTGTGGATGACTTATTGAAGACTGATGGTACTCTTATGATGGAGCGGTATGTGTCACTTGCTATTGATGCCTATCCACTTACGAAGCATCCCGATCCTGAGTACCAGAATGTTTTCTGGTGTTATCTGCAATATATAAAGAAGTTGCATGAGGAGTTAACAGGTCATTTATTAGATACATATAGTGTAATGTTGGCTAGTGATAACGCTTCTAAGTACTGGGAGGTAGAATTCTATGAGAATATGTA

#Large segments of nsp12 (SARS-CoV-2, HKU9-CoV, MERS-CoV, MHV and IBV)
>MN908947	ATGGTACCACATATATCACGTCAACGTCTTACTAAATACACAATGGCAGACCTCGTCTATGCTTTAAGGCATTTTGATGAAGGTAATTGTGACACATTAAAAGAAATACTTGTCACATACAATTGTTGTGATGATGATTATTTC------------AATAAAAAGGACTGGTATGATTTTGTAGAAAACCCAGATATATTACGCGTATACGCCAACTTAGGTGAACGTGTACGCCAAGCTTTGTTAAAAACAGTACAATTCTGTGATGCCATGCGAAATGCTGGTATTGTTGGTGTACTGACATTAGATAATCAAGATCTCAATGGTAACTGGTATGATTTCGGTGATTTCATACAAACCACGCCAGGTAGTGGAGTTCCTGTTGTAGATTCTTATTATTCATTGTTAATGCCTATATTAACCTTGACCAGGGCTTTAACTGCAGAGTCACATGTTGACACTGACTTA------ACAAAGCCTTACATTAAGTGGGATTTGTTAAAATATGACTTCACGGAAGAGAGGTTAAAACTCTTTGACCGTTATTTTAAATATTGGGATCAGACATACCACCCAAATTGTGTTAACTGTTTGGATGACAGATGCATTCTGCATTGTGCAAACTTTAATGTTTTATTCTCTACAGTGTTCCCACCTACAAGTTTTGGACCACTAGTGAGAAAAATATTTGTTGATGGTGTTCCATTTGTAGTTTCAACTGGATACCACTTCAGAGAGCTAGGTGTTGTACATAATCAGGATGTAAACTTACATAGCTCTAGACTTAGTTTTAAGGAATTACTTGTGTATGCTGCTGACCCTGCTATGCACGCTGCTTCTGGTAATCTATTACTAGATAAACGCACTACGTGCTTTTCAGTAGCTGCACTTACTAACAATGTTGCTTTTCAAACTGTCAAACCCGGTAATTTTAACAAAGACTTCTATGACTTTGCTGTGTCTAAGGGTTTCTTTAAGGAAGGAAGTTCTGTTGAATTAAAACACTTCTTCTTTGCTCAGGATGGTAATGCTGCTATCAGCGATTATGACTACTATCGTTATAATCTACCAACAATGTGTGATATCAGACAACTACTATTTGTAGTTGAAGTTGTTGATAAGTACTTTGATTGTTACGATGGTGGCTGTATTAATGCTAACCAAGTCATCGTCAACAACCTAGACAAATCAGCTGGTTTTCCATTTAATAAATGGGGTAAGGCTAGACTTTATTATGATTCAATGAGTTATGAGGATCAAGATGCACTTTTCGCATATACAAAACGTAATGTCATCCCTACTATAACTCAAATGAATCTTAAGTATGCCATTAGTGCAAAGAATAGAGCTCGCACCGTAGCTGGTGTCTCTATCTGTAGTACTATGACCAATAGACAGTTTCATCAAAAATTATTGAAATCAATAGCCGCCACTAGAGGAGCTACTGTAGTAATTGGAACAAGCAAATTCTATGGTGGTTGGCACAACATGTTAAAAACTGTTTATAGTGATGTAGAAAACCCTCACCTTATGGGTTGGGATTATCCTAAATGTGATAGAGCCATGCCTAACATGCTTAGAATTATGGCCTCACTTGTTCTTGCTCGCAAACATACAACGTGTTGTAGCTTGTCACACCGTTTCTATAGATTAGCTAATGAGTGTGCTCAAGTATTGAGTGAAATGGTCATGTGTGGCGGTTCACTATATGTTAAACCAGGTGGAACCTCATCAGGAGATGCCACAACTGCTTATGCTAATAGTGTTTTTAACATTTGTCAAGCTGTCACGGCCAATGTTAATGCACTTTTATCTACTGATGGTAACAAAATTGCCGATAAGTATGTCCGCAATTTACAACACAGACTTTATGAGTGTCTCTATAGAAATAGAGATGTTGACACAGACTTTGTGAATGAGTTTTACGCATATTTGCGTAAACATTTCTCAATGATGATACTCTCTGACGATGCTGTTGTGTGTTTCAATAGCACTTATGCATCTCAAGGTCTAGTGGCTAGCATAAAGAACTTTAAGTCAGTTCTTTATTATCAAAACAATGTTTTTATGTCTGAAGCAAAATGTTGGACTGAGACTGACCTTACTAAAGGACCTCATGAATTTTGCTCTCAACATACAATGCTAGTTAAACAGGGTGATGATTATGTGTACCTTCCTTACCCAGATCCATCAAGAATCCTAGGGGCCGGCTGTTTTGTAGATGATATCGTAAAAACAGATGGTACACTTATGATTGAACGGTTCGTGTCTTTAGCTATAGATGCTTACCCACTTACTAAACATCCTAATCAGGAGTATGCTGATGTCTTTCATTTGTACTTACAATACATAAGAAAGCTACATGATGAGTTAACAGGACACATGTTAGACATGTATTCTGTTATGCTTACTAATGATAACACTTCAAGGTATTGGGAACCTGAGTTTTATGAGGCTATGTA
>NC_009021	ATGACACCTCATGTGTCACGTGAACGCCTTACTAAGTATACAATGGCGGATTTAGTATATAGTTTGCGCCATTTTGATAACAACAACTGTGATACATTAAAGGAAATACTTGTGTTACGTGGTTGTTGTACTGCAGATTACTTC------------GACAGGAAGGATTGGTATGACCCTGTCGAGAATCCAGATATTATTAGGGTTTACCATAACTTAGGTGAAACTGTTAGAAAGGCCGTACTCTCCGCTGTGAAGATGGCAGACTCTATGGTTGAGCAAGGACTAATTGGTGTTTTAACCCTGGATAATCAGGACTTAAATGGCCAATGGTATGATTTTGGTGACTTCATTGAAGGGCCGGCAGGTGCGGGTGTTGCCGTAATGGATACTTATTATTCATTGGCTATGCCCGTTTATACTATGACGAATATGCTGGCCGCTGAATGCCACGTTGATGGAGAC---TTT---AGTAAACCTAAACGCGTGTGGGACATATGTAAGTATGATTACACACAGTTTAAGTATTCATTGTTCTCCAAGTATTTTAAATATTGGGACATGCAATATCACCCAAATTGTGTTGCGTGTGCCGATGACCGTTGCATTTTGCATTGTGCTAATTTTAATATACTTTTTAGTATGGTGTTGCCTAATACATCCTTTGGGCCTTTAGTTCAAAAGATTTACGTGGATGGTGTGCCGTTTGTAGTTTCTACTGGTTACCATTACAGGGAGCTTGGTGTGGTGATGAATCAAGATATTCGTCAGCATGCTCAACGTTTGTCGTTGCGTGAACTACTTGTGTATGCAGCAGATCCTGCTATGCATGTAGCGGCTAGTAACGCATTGGCTGATAAACGTACTGTTTGTATGTCGGTGGCTGCAATGACCACGGGCGTTACTTTTCAGACTGTCAAACCAGGACAGTTTAATGAAGATTTTTATAATTTTGCTGTAAAGTGTGGCTTCTTCAAGGAAGGAAGTACCATATCCTTTAAGCATTTTTTCTATGCACAGGATGGCAATGCTGCCATCTCTGATTATGATTATTATAGGTATAATTTGCCTACAATGTGTGACATTAAACAACTCCTTTTTTCTTTAGAAGTAGTTGATAAATATTTTGATTGCTATGACGGCGGATGCCTACAGGCAAGTCAGGTTGTTGTAGCTAATTATGATAAGTCAGCAGGTTTTCCATTCAATAAGTTTGGTAAGGCCCGTCTGTATTATGAATCTCTCAGTTATGCTGACCAGGATGAGCTTTTTGCATACACCAAACGCAATGTCCTACCCACAATTACTCAGATGAATTTGAAGTATGCTATAAGTGCTAAAAATCGCGCTCGCACTGTAGCTGGTGTTTCTATAGCATCTACTATGACAAATAGACAATTTCATCAGAAGATGCTTAAGTCTATAGCTGCAGCACGTGGTGCATCTGTTGTTATAGGTACCACTAAATTTTATGGAGGGTGGAATCGCATGCTTCGCACTTTGTGTGAAGGTGTAGAAAATCCACATTTGATGGGTTGGGACTATCCTAAATGTGATAGAGCTATGCCTAATTTATTGCGTATATTTGCCAGCCTTATTTTAGCGCGTAAGCATGCGACTTGTTGCAATGCTTCAGAGAGGTTTTATCGGTTGGCTAATGAATGTGCTCAGGTTTTGAGTGAAATGGTTCTCTGTGGAGGCGGTTTTTACGTGAAACCTGGTGGTACCAGTAGTGGAGATTCCACAACTGCATATGCTAATAGTGTTTTTAATATTTGTCAAGCTGTTAGTGCTAATCTTAATACCTTTTTATCTATAGATGGTAATAAGATTTACACTACTTATGTTCAGGAATTGCAGAGGCGGTTATACTTGGGTATATACCGTAGTAATACTGTAGATAATGAGTTAGTTTTGGATTATTATAACTATTTGCGTAAGCATTTTAGTATGATGATCCTTAGTGATGATGGTGTGGTCTGCTATAATGCGGACTACGCACAAAAAGGCTATGTTGCTGACATACAGGGCTTTAAGGAGTTGCTGTATTTTCAGAACAATGTGTTTATGTCTGAATCTAAGTGTTGGGTAGAACCGGATATAACTAAAGGTCCTCATGAATTTTGCTCTCAACATACTATGTTGGTTGATATGAAGGGTGAACAAGTTTACCTGCCATATCCAGATCCTTCTAGAATATTGGGAGCAGGGTGCTTTGTGGATGACTTATTGAAGACTGATGGTACTCTTATGATGGAGCGGTATGTGTCACTTGCTATTGATGCCTATCCACTTACGAAGCATCCCGATCCTGAGTACCAGAATGTTTTCTGGTGTTATCTGCAATATATAAAGAAGTTGCATGAGGAGTTAACAGGTCATTTATTAGATACATATAGTGTAATGTTGGCTAGTGATAACGCTTCTAAGTACTGGGAGGTAGAATTCTATGAGAATATGTA
>JX869059	AAAACACCTCATATTGTACGTCAGCGTTTAACTGAGTACACTATGATGGATCTTGTATATGCCCTGAGGCACTTTGATCAAAATAGC---GAAGTGCTTAAGGCTATCTTAGTGAAGTATGGTTGCTGTGATGTTACCTACTTT------------GAAAATAAACTCTGGTTTGATTTTGTTGAAAATCCCAGTGTTATTGGTGTTTATCATAAACTTGGAGAACGTGTACGCCAAGCTATCTTAAACACTGTTAAATTTTGTGACCACATGGTCAAGGCTGGTTTAGTCGGTGTGCTCACACTAGACAACCAGGACCTTAATGGCAAGTGGTATGATTTTGGTGACTTCGTAATCACTCAACCTGGTTCAGGAGTAGCTATAGTTGATAGCTACTATTCTTATTTGATGCCTGTGCTCTCAATGACCGATTGTCTGGCCGCTGAGACACATAGGGATTGTGAT---TTT---AATAAACCACTCATTGAGTGGCCACTTACTGAGTATGATTTTACTGATTATAAGGTACAACTCTTTGAGAAGTACTTTAAATATTGGGATCAGACGTATCACGCAAATTGCGTTAATTGTACTGATGACCGTTGTGTGTTACATTGTGCTAATTTCAATGTATTGTTTGCTATGACCATGCCTAAGACTTGTTTCGGACCCATAGTCCGAAAGATCTTTGTTGATGGCGTGCCATTTGTAGTATCTTGTGGTTATCACTACAAAGAATTAGGTTTAGTCATGAATATGGATGTTAGTCTCCATAGACATAGGCTCTCTCTTAAGGAGTTGATGATGTATGCCGCTGATCCAGCCATGCACATTGCCTCCTCTAACGCTTTTCTTGATTTGAGGACATCATGTTTTAGTGTCGCTGCACTTACAACTGGTTTGACTTTTCAAACTGTGCGGCCTGGCAATTTTAACCAAGACTTCTATGATTTCGTGGTATCTAAAGGTTTCTTTAAGGAGGGCTCTTCAGTGACGCTCAAACATTTTTTCTTTGCTCAAGATGGTAATGCTGCTATTACAGATTATAATTACTATTCTTATAATCTGCCTACTATGTGTGACATCAAACAAATGTTGTTCTGCATGGAAGTTGTAAACAAGTACTTCGAAATCTATGACGGTGGTTGTCTTAATGCTTCTGAAGTGGTTGTTAATAATTTAGACAAGAGTGCTGGCCATCCTTTTAATAAGTTTGGCAAAGCTCGTGTCTATTATGAGAGCATGTCTTACCAGGAGCAAGATGAACTTTTTGCCATGACAAAGCGTAACGTCATTCCTACCATGACTCAAATGAATCTAAAATATGCTATTAGTGCTAAGAATAGAGCTCGCACTGTTGCAGGCGTGTCCATACTTAGCACAATGACTAATCGCCAGTACCATCAGAAAATGCTTAAGTCCATGGCTGCAACTCGTGGAGCGACTTGCGTCATTGGTACTACAAAGTTCTACGGTGGCTGGGATTTCATGCTTAAAACATTGTACAAAGATGTTGATAATCCGCATCTTATGGGTTGGGATTACCCTAAGTGTGATAGAGCTATGCCTAATATGTGTAGAATCTTCGCTTCACTCATATTAGCTCGTAAACATGGCACTTGTTGTACTACAAGGGACAGATTTTATCGCTTGGCAAATGAGTGTGCTCAGGTGCTAAGCGAATATGTTCTATGTGGTGGTGGTTACTACGTCAAACCTGGAGGTACCAGTAGCGGAGATGCCACCACTGCATATGCCAATAGTGTCTTTAACATTTTGCAGGCGACAACTGCTAATGTCAGTGCACTTATGGGTGCTAATGGCAACAAGATTGTTGACAAAGAAGTTAAAGACATGCAGTTTGATTTGTATGTCAATGTTTACAGGAGCACTAGCCCAGACCCCAAATTTGTTGATAAATACTATGCTTTTCTTAATAAGCACTTTTCTATGATGATACTGTCTGATGACGGTGTCGTTTGCTATAATAGTGATTATGCAGCTAAGGGTTACATTGCTGGAATACAGAATTTTAAGGAAACGCTGTATTATCAGAACAATGTCTTTATGTCTGAAGCTAAATGCTGGGTGGAAACCGATCTGAAGAAAGGGCCACATGAATTCTGTTCACAGCATACGCTTTATATTAAGGATGGCGACGATGGTTACTTCCTTCCTTATCCAGACCCTTCAAGAATTTTGTCTGCCGGTTGCTTTGTAGATGATATCGTTAAGACTGACGGTACACTCATGGTAGAGCGGTTTGTGTCTTTGGCTATAGATGCTTACCCTCTCACAAAGCATGAAGATATAGAATACCAGAATGTATTCTGGGTCTACTTACAGTATATAGAAAAACTGTATAAAGACCTTACAGGACACATGCTTGACAGTTATTCTGTCATGCTATGTGGTGATAATTCTGCTAAGTTTTGGGAAGAGGCATTCTATAGAGATCTCTA
>NC_001846	CGGGTACCACACATAGTCCGTAAAGATCTTTCAAAGTTTACTATGTTAGATCTTTGCTATGCATTGCGTCATTTTGACCGCAATGATTGTTCAACTCTTAAGGAAATTCTCCTTACATATGCTGAGTGTGAAGAGTCCTACTTC------------CAAAAGAAGGACTGGTATGATTTTGTTGAGAATCCTGATATAATTAATGTGTATAAAAAGCTTGGTCCTATATTTAATAGAGCCCTGCTTAACACTGCCAAGTTTGCAGACGCATTAGTGGAGGCAGGCTTAGTAGGTGTTTTAACACTTGATAATCAAGATTTATATGGTCAATGGTATGACTTTGGAGATTTTGTCAAGACAGTACCTGGTTGTGGTGTTGCCGTGGCAGACTCTTATTATTCATATATGATGCCAATGCTGACTATGTGTCATGCGTTG------------------GATAGTGAGTTGTTTGTTAATGGTACTTATAGGGAGTTTGACCTTGTTCAGTATGATTTTACTGATTTCAAGCTAGAGCTCTTCACTAAGTATTTTAAGCATTGGAGTATGACCTACCACCCGAACACCTGTGAGTGCGAGGATGACAGGTGCATTATTCATTGCGCCAATTTTAATATACTTTTTAGTATGGTCTTACCTAAGACCTGTTTTGGGCCTCTTGTTAGGCAGATATTTGTGGATGGTGTTCCTTTCGTTGTGTCGATCGGTTACCATTATAAAGAATTAGGTGTTGTTATGAATATGGATGTGGATACACATCGTTATCGCTTGTCTCTTAAGGACTTGCTTTTGTATGCTGCAGACCCTGCCCTTCATGTGGCGTCTGCTAGTGCACTGCTTGATTTGCGCACATGTTGTTTTAGCGTTGCAGCTATTACAAGTGGCGTAAAATTTCAAACAGTTAAACCTGGAAATTTTAATCAGGATTTTTATGAGTTTATTTTGAGTAAAGGCCTGCTTAAAGAGGGGAGCTCCGTTGATTTGAAGCACTTCTTCTTTACGCAGGATGGTAATGCTGCTATTACTGATTATAATTATTACAAGTATAATCTACCCACCATGGTGGATATTAAGCAGTTGTTGTTTGTTTTAGAAGTTGTTAATAAGTATTTTGAGATCTATGAGGGTGGGTGTATACCCGCAACACAGGTCATTGTTAATAATTATGATAAGAGTGCTGGCTATCCATTTAATAAATTTGGAAAGGCCAGGCTCTATTATGAGGCATTATCATTTGAGGAGCAGGATGAAATTTATGCGTATACCAAACGCAATGTCCTGCCGACCCTAACTCAAATGAATCTTAAATATGCTATTAGTGCTAAGAATAGGGCCCGCACCGTTGCTGGTGTCTCTATTCTCAGTACTATGACTGGCAGAATGTTTCATCAAAAGTGTCTAAAGAGTATAGCAGCTACTCGCGGTGTTCCTGTAGTTATAGGCACCACGAAGTTCTATGGCGGTTGGGATGATATGTTACGCCGCCTTATTAAAGATGTTGATAGTCCTGTACTCATGGGTTGGGACTATCCTAAATGTGATCGTGCTATGCCAAACATACTGCGTATTGTTAGTAGTTTGGTGCTAGCCCGTAAACATGATTCGTGCTGTTCGCATACGGATAGATTCTATCGTCTTGCGAACGAGTGCGCCCAAGTTTTGAGTGAAATTGTTATGTGTGGTGGTTGTTATTATGTTAAACCAGGTGGCACTAGTAGTGGGGATGCAACCACTGCTTTTGCTAATTCTGTGTTTAACATTTGTCAAGCTGTTTCCGCCAATGTATGCTCGCTTATGGCATGCAATGGACACAAAATTGAAGATTTGAGTATACGCGAGTTACAAAAGCGCCTATACTCTAATGTCTATCGTGCGGACCATGTTGACCCCGCATTTGTTAGTGAGTATTATGAGTTTTTAAATAAGCATTTTAGTATGATGATTTTGAGTGATGATGGTGTTGTGTGTTATAATTCAGAGTTTGCGTCCAAGGGTTATATTGCTAATATAAGTGCCTTTCAACAGGTATTATATTATCAAAATAATGTGTTTATGTCTGAGGCCAAATGTTGGGTAGAAACAGACATCGAAAAGGGACCGCATGAATTTTGTTCTCAACATACAATGCTAGTCAAGATGGATGGTGATGAAGTCTACCTTCCATACCCTGATCCTTCGAGAATCTTAGGAGCAGGCTGTTTTGTTGATGATTTATTAAAGACTGATAGCGTTCTCTTGATAGAGCGTTTCGTAAGTCTTGCAATTGATGCTTATCCTTTAGTATACCATGAGAACCCAGAGTATCAAAATGTGTTCCGGGTATATTTAGAATATATAAAGAAGCTGTACAATGATCTCGGTAATCAGATCCTGGACAGCTACAGTGTTATTTTAAGTACTTGTGATGGTCAAAAGTTTACTGATGAGACCTTTTACAAGAACATGTA
>NC_001451	AACATTTACAATATTAGTAGGCAACGGCTTACTAAATATACTATGATGGACTTCTGCTATGCTTTGAGACATTTCGACCCAAAGGATTGTGAAGTTCTTAAAGAAATACTTGTCACTTATGGTTGTATAGAAGACTATCACCCTAAGTGGTTTGAGGAGAATAAGGATTGGTACGACCCAATAGAAAACTCAAAATATTATGTCATGTTGGCTAAAATGGGACCTATTGTACGACGTGCTTTATTGAATGCTATTGAGTTCGGAAACCTTATGGTTGAAAAAGGTTATGTTGGTGTTATTACACTCGATAACCAAGACCTTAATGGCAAATTTTATGATTTTGGTGATTTTCAGAAGACGGCACCTGGTGCTGGTGTTCCTGTTTTTGATACGTATTATTCTTACATGATGCCCATCATAGCCATGACGGATGCTTTAGCACCTGAGAGGTACTTTGAATATGAT------GTGCACAAGGGTTATAAATCTTATGATCTCCTCAAGTATGATTATACTGAGGAGAAACAAGAATTGTTTCAGAAGTACTTTAAGTACTGGGATCAAGAGTATCATCCTAACTGCCGTGACTGTAGTGATGACAGGTGTTTGATACATTGTGCAAACTTCAATATCTTGTTTTCTACACTTATACCGCAGACTTCTTTCGGTAATTTGTGTAGAAAAGTTTTTGTTGATGGTGTACCATTTATAGCTACTTGTGGCTATCATTCTAAGGAACTTGGTGTTATTATGAATCAAGATAACACCATGTCTTTTTCAAAAATGGGTTTAAGTCAACTCATGCAGTTTGTTGGAGATCCTGCTTTGTTAGTGGGAACATCCAATAATTTAGTTGATCTTAGAACGTCTTGTTTTAGTGTTTGTGCGTTAACATCTGGTATTACTCATCAAACGGTAAAGCCAGGTCACTTTAACAAGGATTTCTATGATTTTGCAGAGAAGGCTGGTATGTTTAAGGAGGGTTCGTCTATACCACTTAAACATTTTTTCTATCCTCAAACTGGTAATGCTGCTATAAACGATTATGATTATTATCGTTATAACAGGCCTACCATGTTTGACATATGTCAACTTCTATTTTGTTTAGAAGTGACTTCTAAATACTTTGAGTGTTATGAAGGCGGCTGTATACCAGCTAGCCAAGTTGTAGTTAACAACTTAGATAAGAGTGCAGGCTATCCATTTAATAAGTTTGGAAAAGCCCGCCTCTATTATGA---AATGAGTCTAGAGGAACAGGACCAACTCTTCGAGATTACGAAGAAGAATGTCCTACCCACTATAACTCAAATGAATTTAAAATATGCCATATCCGCGAAAAATAGAGCGCGTACAGTGGCAGGTGTGTCTATCCTTTCTACTATGACTAATAGGCAGTTTCATCAGAAGATTCTTAAGTCTATAGTCAACACTAGAAATGCTTCTGTAGTTATTGGAACAACCAAGTTTTATGGCGGTTGGGACAACATGTTGAGAAACCTGATTCAGGGTGTTGAAGACCCAATTCTTATGGGTTGGGATTATCCTAAGTGTGATAGAGCAATGCCTAATTTGTTGCGTATAGCAGCATCCTTAGTACTTGCTCGCAAACACACTAACTGTTGTAGTTGGTCTGAACGCATTTATAGGTTGTATAATGAATGCGCCCAGGTCTTATCTGAAACTGTACTTGCTACAGGTGGTATTTATGTTAAACCTGGTGGCACTAGCAGTGGTGATGCTACTACTGCTTATGCAAACAGTGTTTTTAACATAATACAAGCCACATCTGCTAATGTTGCGCGTCTTTTGAGTGTTATAACGCGTGATATTGTCTATGATAATATTAAGAGCTTGCAGTATGAATTGTATCAGCAGGTCTACAGGCGAGTTAATTTTGACCCAGCCTTTGTTGAAAAGTTTTATTCTTACTTATGTAAGAATTTTTCGTTGATGATCTTGTCTGACGACGGTGTTGTTTGTTACAACAACACATTAGCCAAACAAGGTCTTGTAGCAGATATTTCTGGTTTTAGAGAGGTTCTCTACTATCAGAATAATGTTTTTATGGCTGATTCTAAATGTTGGGTTGAACCAGATTTAGAAAAAGGCCCACATGAGTTTTGTTCACAACACACAATGCTAGTGGAGGTTGATGGTGAGCCTAAGTATTTGCCATACCCAGACCCTTCACGCATTTTGGGTGCATGTGTTTTTGTAGATGACGTGGATAAGACAGAACCTGTGGCTGTTATGGAGCGTTATATAGCTCTTGCCATAGATGCTTATCCACTAGTACATCATGAAAATGAAGAGTACAAGAAGGTATTCTTTGTTCTCCTTGCATATATCAGAAAACTCTATCAAGAGCTTTCTCAGAATATGCTTATGGACTACTCTTTTGTAATGGATATAGACAAGGGTAGTAAATTTTGGGAACAGGAGTTCTATGAGAATATGTA
